# Supplementary material for: 2-(4-Meth­oxy­phen­yl)-1-phenyl-1H-benzimidazole
Source: Acta Crystallogr Sect E Struct Rep Online. 2013 Jan 23;69(Pt 2):o269–70. doi: 10.1107/S1600536813001566 (PMC3569798; doi:10.1107/S1600536813001566)
Supplement: Supplementary file 1 [file e-69-0o269-sup1.cif]

##############################################################################
#                                                                            #
# This CIF contains the data in a paper accepted for publication in          #
# Acta Crystallographica Section E. It conforms to the requirements of       #
# Notes for Authors for Acta Crystallographica Section E, and has been       #
# peer reviewed under the auspices of the IUCr Commission on Journals.       #
#                                                                            #
# Full details of the Crystallographic Information File format               #
# are given in the paper "The Crystallographic Information File (CIF):       #
# a New Standard Archive File for Crystallography" by S. R. Hall, F. H.      #
# Allen and I. D. Brown [Acta Cryst. (1991), A47, 655-685].                  #
#                                                                            #
# The current version of the core CIF dictionary is obtainable from          #
# ftp://ftp.iucr.org/pub/cif_core.dic.                                       #
#                                                                            #
# Software is freely available for graphical display of the structure(s)     #
# in this CIF. For information consult the CIF software page                 #
# http://www.iucr.org/resources/cif/software.                                #
#                                                                            #
# This file may be used for bona fide research purposes within the           #
# scientific community so long as proper attribution is given to the journal # 
# article from which it was obtained.                                        #
#                                                                            #
##############################################################################
data_global
_audit_creation_method     'PLATON <TABLE ACC> option'
_journal_date_recd_electronic     2012-11-20
_journal_date_accepted     2013-01-16
_journal_name_full     'Acta Crystallographica, Section E'
_journal_year     2013
_journal_volume     69
_journal_issue      2
_journal_page_first     o269
_journal_page_last     o270
_journal_paper_category     QO
_journal_paper_doi     10.1107/S1600536813001566
_journal_coeditor_code     GO2077
_publ_contact_author_name     'P.Sakthivel'
_publ_contact_author_address
;
Department of physics
Urumu Dhanalakshmi College
Tiruchirappalli 620 019
India
;
_publ_contact_author_email     'sakthi2udc@gmail.com'
_publ_contact_author_fax     '+91 0431 2531669'
_publ_contact_author_phone     '+91 0431 2514319'
_publ_section_title
;
2-(4-Methoxyphenyl)-1-phenyl-1<i>H</i>-benzimidazole
;
loop_
    _publ_author_name
    _publ_author_footnote
    _publ_author_address
    'T. Mohandas' .
;
Shri Angalamman College of Engineering and Technology
Siruganoor
Tiruchirappalli 621 105
India
;
    'K. Jayamoorthy' .
;
Department of Chemistry
Annamalai University
Annamalainagar 608 002
Tamilnadu
India
;
    'J. Jayabharathi' .
;
Department of Chemistry
Annamalai University
Annamalainagar 608 002
Tamilnadu
India
;
    'P. Sakthivel' .
;
Department of Physics
Urumu Dhanalakshmi College
Tiruchirappalli 620 019
India
;
data_I
_chemical_name_systematic
;
2-(4-Methoxyphenyl)-1-phenyl-1<i>H</i>-benzimidazole
;
_chemical_name_common     ?
_chemical_formula_moiety     'C20 H16 N2 O'
_chemical_formula_sum     'C20 H16 N2 O'
_chemical_formula_structural     ?
_chemical_formula_iupac     'C20 H16 N2 O'
_chemical_formula_weight     300.35
_chemical_melting_point     ?
_symmetry_cell_setting     monoclinic
_symmetry_space_group_name_H-M     'P 21/c'
_symmetry_space_group_name_Hall     '-P 2ybc'
loop_
    _symmetry_equiv_pos_as_xyz
    x,y,z
    -x,1/2+y,1/2-z
    -x,-y,-z
    x,1/2-y,1/2+z
_cell_length_a     12.3220(3)
_cell_length_b     7.3030(2)
_cell_length_c     18.2450(3)
_cell_angle_alpha     90
_cell_angle_beta     108.9090(10)
_cell_angle_gamma     90
_cell_volume     1553.22(6)
_cell_formula_units_Z     4
_cell_measurement_reflns_used     6267
_cell_measurement_theta_min     2.789
_cell_measurement_theta_max     31.748
_cell_measurement_temperature     293(2)
_cell_special_details     ?
_exptl_crystal_description     ' block               '
_exptl_crystal_colour     ' colourless           '
_exptl_crystal_size_max     0.30
_exptl_crystal_size_mid     0.30
_exptl_crystal_size_min     0.20
_exptl_crystal_size_rad     ?
_exptl_crystal_density_diffrn     1.284
_exptl_crystal_density_meas     ?
_exptl_crystal_density_method     'Not Measured'
_exptl_crystal_F_000     632
_exptl_absorpt_coefficient_mu     0.080
_exptl_absorpt_correction_type     multi-scan
_exptl_absorpt_process_details     '(SADABS; Bruker, 2008)'
_exptl_absorpt_correction_T_min     0.9563
_exptl_absorpt_correction_T_max     0.9985
_exptl_special_details     ?
_diffrn_ambient_temperature     293(2)
_diffrn_radiation_type     'MoK\a'
_diffrn_radiation_wavelength     0.71073
_diffrn_radiation_source     'fine-focus sealed tube'
_diffrn_radiation_monochromator     graphite
_diffrn_measurement_device_type     'Bruker Kappa APEXII CCD'
_diffrn_measurement_method     '\w and \f scan'
_diffrn_detector_area_resol_mean     ?
_diffrn_reflns_number     13787
_diffrn_reflns_av_R_equivalents     0.0240
_diffrn_reflns_av_sigmaI/netI     0.0169
_diffrn_reflns_theta_min     2.44
_diffrn_reflns_theta_max     25.00
_diffrn_reflns_theta_full     25.00
_diffrn_measured_fraction_theta_max     0.999
_diffrn_measured_fraction_theta_full     0.999
_diffrn_reflns_limit_h_min     -14
_diffrn_reflns_limit_h_max     14
_diffrn_reflns_limit_k_min     -8
_diffrn_reflns_limit_k_max     8
_diffrn_reflns_limit_l_min     -21
_diffrn_reflns_limit_l_max     21
_diffrn_reflns_reduction_process     ?
_diffrn_standards_number     ?
_diffrn_standards_interval_count     100
_diffrn_standards_interval_time     60
_diffrn_standards_decay_%     ?
loop_
    _diffrn_standard_refln_index_h
    _diffrn_standard_refln_index_k
    _diffrn_standard_refln_index_l
    ? ? ?
_refine_special_details
;
Refinement of <i>F</i>^2^ against ALL reflections. The weighted <i>R</i>-factor
<i>wR</i> and goodness of fit <i>S</i> are based on <i>F</i>^2^, conventional
<i>R</i>-factors <i>R</i> are based on <i>F</i>, with <i>F</i> set to zero for
negative <i>F</i>^2^. The threshold expression of <i>F</i>^2^ >
\s(<i>F</i>^2^) is used only for calculating <i>R</i>-factors(gt) <i>etc</i>.
and is not relevant to the choice of reflections for refinement.
<i>R</i>-factors based on <i>F</i>^2^ are statistically about twice as large
as those based on <i>F</i>, and <i>R</i>- factors based on ALL data will be
even larger.
;
_reflns_number_total     2728
_reflns_number_gt     2283
_reflns_threshold_expression     I>2sigma(I)
_refine_ls_structure_factor_coef     Fsqd
_refine_ls_matrix_type     full
_refine_ls_R_factor_all     0.0437
_refine_ls_R_factor_gt     0.0347
_refine_ls_wR_factor_gt     0.0848
_refine_ls_wR_factor_ref     0.0924
_refine_ls_goodness_of_fit_ref     1.034
_refine_ls_restrained_S_all     1.034
_refine_ls_number_reflns     2728
_refine_ls_number_parameters     209
_refine_ls_number_restraints     0
_refine_ls_number_constraints     ?
_refine_ls_hydrogen_treatment     constr
_refine_ls_weighting_scheme     calc
_refine_ls_weighting_details
         'calc w=1/[\s^2^(Fo^2^)+(0.0421P)^2^+0.3566P] where P=(Fo^2^+2Fc^2^)/3'
_atom_sites_solution_hydrogens     geom
_atom_sites_solution_primary     direct
_atom_sites_solution_secondary     difmap
_refine_ls_shift/su_max     0.001
_refine_ls_shift/su_mean     0.000
_refine_diff_density_max     0.111
_refine_diff_density_min     -0.209
_refine_ls_extinction_method     none
_refine_ls_extinction_coef     ?
_refine_ls_extinction_expression     ?
_refine_ls_abs_structure_details     ?
_refine_ls_abs_structure_Flack     .
loop_
    _atom_type_symbol
    _atom_type_description
    _atom_type_scat_dispersion_real
    _atom_type_scat_dispersion_imag
    _atom_type_scat_source
    O O 0.0106 0.0060 'International Tables Vol C Tables 4.2.6.8 and 6.1.1.4'
    N N 0.0061 0.0033 'International Tables Vol C Tables 4.2.6.8 and 6.1.1.4'
    H H 0.0000 0.0000 'International Tables Vol C Tables 4.2.6.8 and 6.1.1.4'
    C C 0.0033 0.0016 'International Tables Vol C Tables 4.2.6.8 and 6.1.1.4'
_computing_data_collection     'APEX2 (Bruker, 2008)'
_computing_cell_refinement     'APEX2 and SAINT (Bruker, 2008)'
_computing_data_reduction     'SAINT (Bruker, 2008)'
_computing_structure_solution     'SHELXS97 (Sheldrick, 2008)'
_computing_structure_refinement     'SHELXL97 (Sheldrick, 2008)'
_computing_molecular_graphics     'ORTEP-3 (Farrugia, 2012)'
_computing_publication_material     'PLATON (Spek, 2009)'
loop_
    _atom_site_type_symbol
    _atom_site_label
    _atom_site_fract_x
    _atom_site_fract_y
    _atom_site_fract_z
    _atom_site_U_iso_or_equiv
    _atom_site_adp_type
    _atom_site_calc_flag
    _atom_site_refinement_flags
    _atom_site_occupancy
    _atom_site_symmetry_multiplicity
    _atom_site_disorder_assembly
    _atom_site_disorder_group
    C C1 0.15098(14) 0.1529(3) 0.11631(12) 0.0752(5) Uani d . 1 1 . .
    H H1A 0.1582 0.0917 0.1642 0.113 Uiso calc R 1 1 . .
    H H1B 0.0756 0.1323 0.0803 0.113 Uiso calc R 1 1 . .
    H H1C 0.1629 0.2819 0.1256 0.113 Uiso calc R 1 1 . .
    C C2 0.34701(11) 0.10389(19) 0.12724(8) 0.0448(3) Uani d . 1 1 . .
    C C3 0.42477(12) 0.0429(2) 0.09213(8) 0.0486(4) Uani d . 1 1 . .
    H H3 0.3983 -0.0131 0.0438 0.058 Uiso calc R 1 1 . .
    C C4 0.54039(12) 0.0648(2) 0.12827(7) 0.0450(3) Uani d . 1 1 . .
    H H4 0.5916 0.0255 0.1037 0.054 Uiso calc R 1 1 . .
    C C5 0.58222(11) 0.14511(18) 0.20131(7) 0.0385(3) Uani d . 1 1 . .
    C C6 0.50382(12) 0.20005(19) 0.23664(8) 0.0443(3) Uani d . 1 1 . .
    H H6 0.5302 0.2506 0.2860 0.053 Uiso calc R 1 1 . .
    C C7 0.38733(12) 0.1813(2) 0.20007(8) 0.0477(3) Uani d . 1 1 . .
    H H7 0.3360 0.2209 0.2245 0.057 Uiso calc R 1 1 . .
    C C8 0.70531(11) 0.17362(18) 0.24035(7) 0.0375(3) Uani d . 1 1 . .
    C C9 0.87357(11) 0.18293(18) 0.32458(7) 0.0404(3) Uani d . 1 1 . .
    C C10 0.96985(13) 0.1720(2) 0.39081(8) 0.0513(4) Uani d . 1 1 . .
    H H10 0.9646 0.1228 0.4366 0.062 Uiso calc R 1 1 . .
    C C11 1.07235(13) 0.2354(2) 0.38684(9) 0.0557(4) Uani d . 1 1 . .
    H H11 1.1373 0.2294 0.4306 0.067 Uiso calc R 1 1 . .
    C C12 1.08135(13) 0.3089(2) 0.31854(9) 0.0546(4) Uani d . 1 1 . .
    H H12 1.1523 0.3504 0.3178 0.066 Uiso calc R 1 1 . .
    C C13 0.98813(12) 0.3218(2) 0.25235(8) 0.0468(3) Uani d . 1 1 . .
    H H13 0.9940 0.3716 0.2069 0.056 Uiso calc R 1 1 . .
    C C14 0.88502(11) 0.25677(18) 0.25688(7) 0.0377(3) Uani d . 1 1 . .
    C C15 0.74297(10) 0.32860(18) 0.12689(7) 0.0365(3) Uani d . 1 1 . .
    C C16 0.78572(13) 0.2560(2) 0.07224(7) 0.0478(4) Uani d . 1 1 . .
    H H16 0.8363 0.1576 0.0845 0.057 Uiso calc R 1 1 . .
    C C17 0.75247(15) 0.3317(2) -0.00127(8) 0.0589(4) Uani d . 1 1 . .
    H H17 0.7807 0.2833 -0.0387 0.071 Uiso calc R 1 1 . .
    C C18 0.67873(15) 0.4765(3) -0.01939(8) 0.0626(5) Uani d . 1 1 . .
    H H18 0.6565 0.5259 -0.0690 0.075 Uiso calc R 1 1 . .
    C C19 0.63744(13) 0.5492(2) 0.03560(9) 0.0601(4) Uani d . 1 1 . .
    H H19 0.5877 0.6488 0.0233 0.072 Uiso calc R 1 1 . .
    C C20 0.66926(11) 0.4754(2) 0.10932(8) 0.0479(4) Uani d . 1 1 . .
    H H20 0.6411 0.5245 0.1466 0.057 Uiso calc R 1 1 . .
    O O1 0.23425(8) 0.08312(16) 0.08496(6) 0.0636(3) Uani d . 1 1 . .
    N N1 0.77587(9) 0.24986(15) 0.20301(5) 0.0375(3) Uani d . 1 1 . .
    N N2 0.76084(9) 0.13147(17) 0.31277(6) 0.0438(3) Uani d . 1 1 . .
loop_
    _atom_site_aniso_label
    _atom_site_aniso_U_11
    _atom_site_aniso_U_22
    _atom_site_aniso_U_33
    _atom_site_aniso_U_12
    _atom_site_aniso_U_13
    _atom_site_aniso_U_23
    O1 0.0447(6) 0.0665(8) 0.0712(7) -0.0034(5) 0.0074(5) -0.0040(6)
    N1 0.0387(6) 0.0421(6) 0.0310(5) -0.0019(5) 0.0105(4) 0.0038(4)
    N2 0.0489(7) 0.0512(7) 0.0316(5) 0.0002(5) 0.0134(5) 0.0035(5)
    C1 0.0459(9) 0.0666(12) 0.1100(15) 0.0005(8) 0.0207(9) -0.0018(11)
    C2 0.0426(7) 0.0394(8) 0.0483(8) -0.0036(6) 0.0091(6) 0.0057(6)
    C3 0.0548(8) 0.0520(9) 0.0370(7) -0.0121(7) 0.0121(6) -0.0045(6)
    C4 0.0504(8) 0.0507(9) 0.0382(7) -0.0071(7) 0.0203(6) -0.0039(6)
    C5 0.0442(7) 0.0388(7) 0.0336(6) -0.0036(6) 0.0142(5) 0.0030(5)
    C6 0.0505(8) 0.0461(8) 0.0377(7) -0.0018(6) 0.0164(6) -0.0038(6)
    C7 0.0478(8) 0.0461(8) 0.0532(8) 0.0027(7) 0.0220(7) -0.0007(7)
    C8 0.0443(7) 0.0389(7) 0.0320(6) -0.0010(6) 0.0160(5) 0.0002(5)
    C9 0.0468(8) 0.0394(8) 0.0333(6) 0.0038(6) 0.0105(6) -0.0006(5)
    C10 0.0566(9) 0.0547(9) 0.0376(7) 0.0092(7) 0.0080(6) 0.0033(6)
    C11 0.0471(8) 0.0577(10) 0.0498(8) 0.0081(7) -0.0015(7) -0.0036(7)
    C12 0.0417(8) 0.0514(9) 0.0656(10) -0.0010(7) 0.0103(7) -0.0015(8)
    C13 0.0460(8) 0.0442(8) 0.0496(8) -0.0006(6) 0.0147(6) 0.0032(6)
    C14 0.0405(7) 0.0351(7) 0.0360(6) 0.0029(6) 0.0103(5) 0.0005(5)
    C15 0.0380(7) 0.0403(7) 0.0301(6) -0.0067(6) 0.0095(5) 0.0032(5)
    C16 0.0587(9) 0.0471(9) 0.0419(7) -0.0050(7) 0.0225(7) 0.0000(6)
    C17 0.0781(11) 0.0663(11) 0.0376(8) -0.0233(9) 0.0260(7) -0.0047(7)
    C18 0.0695(10) 0.0707(12) 0.0367(8) -0.0261(9) 0.0024(7) 0.0136(8)
    C19 0.0506(9) 0.0592(10) 0.0594(9) -0.0021(8) 0.0024(7) 0.0211(8)
    C20 0.0455(8) 0.0510(9) 0.0461(7) 0.0003(7) 0.0136(6) 0.0050(7)
_geom_special_details
;
Bond distances, angles <i>etc</i>. have been calculated using the rounded
fractional coordinates. All e.s.d.'s are estimated from the variances of the
(full) variance-covariance matrix. The cell e.s.d.'s are taken into account in
the estimation of distances, angles and torsion angles
;
loop_
    _geom_bond_atom_site_label_1
    _geom_bond_atom_site_label_2
    _geom_bond_site_symmetry_1
    _geom_bond_site_symmetry_2
    _geom_bond_distance
    _geom_bond_publ_flag
    O1 C1 . . 1.421(2) no
    O1 C2 . . 1.3616(18) no
    N1 C8 . . 1.3835(17) no
    N1 C14 . . 1.3859(17) no
    N1 C15 . . 1.4349(15) no
    N2 C8 . . 1.3126(16) no
    N2 C9 . . 1.3868(18) no
    C2 C3 . . 1.387(2) no
    C2 C7 . . 1.380(2) no
    C3 C4 . . 1.371(2) no
    C4 C5 . . 1.3930(18) no
    C5 C6 . . 1.383(2) no
    C5 C8 . . 1.4666(19) no
    C6 C7 . . 1.380(2) no
    C9 C10 . . 1.395(2) no
    C9 C14 . . 1.3962(18) no
    C10 C11 . . 1.369(2) no
    C11 C12 . . 1.394(2) no
    C12 C13 . . 1.374(2) no
    C13 C14 . . 1.384(2) no
    C15 C16 . . 1.3759(19) no
    C15 C20 . . 1.374(2) no
    C16 C17 . . 1.3842(19) no
    C17 C18 . . 1.363(3) no
    C18 C19 . . 1.371(2) no
    C19 C20 . . 1.383(2) no
    C1 H1A . . 0.9599 no
    C1 H1B . . 0.9599 no
    C1 H1C . . 0.9600 no
    C3 H3 . . 0.9301 no
    C4 H4 . . 0.9299 no
    C6 H6 . . 0.9300 no
    C7 H7 . . 0.9301 no
    C10 H10 . . 0.9301 no
    C11 H11 . . 0.9299 no
    C12 H12 . . 0.9302 no
    C13 H13 . . 0.9301 no
    C16 H16 . . 0.9298 no
    C17 H17 . . 0.9299 no
    C18 H18 . . 0.9301 no
    C19 H19 . . 0.9297 no
    C20 H20 . . 0.9301 no
loop_
    _geom_angle_atom_site_label_1
    _geom_angle_atom_site_label_2
    _geom_angle_atom_site_label_3
    _geom_angle_site_symmetry_1
    _geom_angle_site_symmetry_2
    _geom_angle_site_symmetry_3
    _geom_angle
    _geom_angle_publ_flag
    C1 O1 C2 . . . 117.99(13) no
    C8 N1 C14 . . . 106.60(10) no
    C8 N1 C15 . . . 127.76(11) no
    C14 N1 C15 . . . 125.22(11) no
    C8 N2 C9 . . . 105.19(11) no
    O1 C2 C3 . . . 115.69(12) no
    O1 C2 C7 . . . 125.03(13) no
    C3 C2 C7 . . . 119.28(13) no
    C2 C3 C4 . . . 120.41(13) no
    C3 C4 C5 . . . 120.90(13) no
    C4 C5 C6 . . . 118.05(13) no
    C4 C5 C8 . . . 121.88(13) no
    C6 C5 C8 . . . 120.07(12) no
    C5 C6 C7 . . . 121.34(13) no
    C2 C7 C6 . . . 119.99(14) no
    N1 C8 N2 . . . 112.60(12) no
    N1 C8 C5 . . . 122.28(11) no
    N2 C8 C5 . . . 125.12(12) no
    N2 C9 C10 . . . 130.33(12) no
    N2 C9 C14 . . . 110.52(11) no
    C10 C9 C14 . . . 119.16(13) no
    C9 C10 C11 . . . 118.37(13) no
    C10 C11 C12 . . . 121.31(15) no
    C11 C12 C13 . . . 121.75(15) no
    C12 C13 C14 . . . 116.50(13) no
    N1 C14 C9 . . . 105.09(12) no
    N1 C14 C13 . . . 131.99(12) no
    C9 C14 C13 . . . 122.91(12) no
    N1 C15 C16 . . . 119.51(12) no
    N1 C15 C20 . . . 119.77(11) no
    C16 C15 C20 . . . 120.72(12) no
    C15 C16 C17 . . . 119.05(14) no
    C16 C17 C18 . . . 120.63(15) no
    C17 C18 C19 . . . 119.98(14) no
    C18 C19 C20 . . . 120.33(15) no
    C15 C20 C19 . . . 119.28(13) no
    O1 C1 H1A . . . 109.47 no
    O1 C1 H1B . . . 109.47 no
    O1 C1 H1C . . . 109.47 no
    H1A C1 H1B . . . 109.48 no
    H1A C1 H1C . . . 109.47 no
    H1B C1 H1C . . . 109.47 no
    C2 C3 H3 . . . 119.80 no
    C4 C3 H3 . . . 119.80 no
    C3 C4 H4 . . . 119.56 no
    C5 C4 H4 . . . 119.55 no
    C5 C6 H6 . . . 119.33 no
    C7 C6 H6 . . . 119.33 no
    C2 C7 H7 . . . 120.01 no
    C6 C7 H7 . . . 120.00 no
    C9 C10 H10 . . . 120.82 no
    C11 C10 H10 . . . 120.81 no
    C10 C11 H11 . . . 119.36 no
    C12 C11 H11 . . . 119.33 no
    C11 C12 H12 . . . 119.14 no
    C13 C12 H12 . . . 119.12 no
    C12 C13 H13 . . . 121.75 no
    C14 C13 H13 . . . 121.74 no
    C15 C16 H16 . . . 120.49 no
    C17 C16 H16 . . . 120.46 no
    C16 C17 H17 . . . 119.69 no
    C18 C17 H17 . . . 119.68 no
    C17 C18 H18 . . . 120.02 no
    C19 C18 H18 . . . 120.00 no
    C18 C19 H19 . . . 119.83 no
    C20 C19 H19 . . . 119.83 no
    C15 C20 H20 . . . 120.35 no
    C19 C20 H20 . . . 120.37 no
loop_
    _geom_torsion_atom_site_label_1
    _geom_torsion_atom_site_label_2
    _geom_torsion_atom_site_label_3
    _geom_torsion_atom_site_label_4
    _geom_torsion_site_symmetry_1
    _geom_torsion_site_symmetry_2
    _geom_torsion_site_symmetry_3
    _geom_torsion_site_symmetry_4
    _geom_torsion
    _geom_torsion_publ_flag
    C1 O1 C2 C3 . . . . -176.41(14) no
    C1 O1 C2 C7 . . . . 2.8(2) no
    C15 N1 C8 N2 . . . . -173.11(12) no
    C14 N1 C8 C5 . . . . 179.73(12) no
    C8 N1 C14 C9 . . . . 0.04(14) no
    C8 N1 C15 C16 . . . . -120.52(15) no
    C14 N1 C15 C16 . . . . 67.90(18) no
    C8 N1 C15 C20 . . . . 59.48(18) no
    C14 N1 C15 C20 . . . . -112.11(15) no
    C15 N1 C8 C5 . . . . 6.9(2) no
    C15 N1 C14 C9 . . . . 173.11(12) no
    C8 N1 C14 C13 . . . . -178.74(15) no
    C15 N1 C14 C13 . . . . -5.7(2) no
    C14 N1 C8 N2 . . . . -0.28(15) no
    C8 N2 C9 C10 . . . . 179.28(14) no
    C9 N2 C8 C5 . . . . -179.62(13) no
    C9 N2 C8 N1 . . . . 0.39(15) no
    C8 N2 C9 C14 . . . . -0.35(15) no
    C7 C2 C3 C4 . . . . -2.1(2) no
    C3 C2 C7 C6 . . . . 1.0(2) no
    O1 C2 C7 C6 . . . . -178.14(13) no
    O1 C2 C3 C4 . . . . 177.13(13) no
    C2 C3 C4 C5 . . . . 1.2(2) no
    C3 C4 C5 C8 . . . . -178.60(13) no
    C3 C4 C5 C6 . . . . 0.8(2) no
    C6 C5 C8 N1 . . . . -132.09(14) no
    C8 C5 C6 C7 . . . . 177.52(13) no
    C4 C5 C8 N1 . . . . 47.29(19) no
    C4 C5 C8 N2 . . . . -132.70(15) no
    C4 C5 C6 C7 . . . . -1.9(2) no
    C6 C5 C8 N2 . . . . 47.9(2) no
    C5 C6 C7 C2 . . . . 1.0(2) no
    C14 C9 C10 C11 . . . . 0.3(2) no
    C10 C9 C14 C13 . . . . -0.6(2) no
    N2 C9 C14 N1 . . . . 0.19(15) no
    C10 C9 C14 N1 . . . . -179.49(12) no
    N2 C9 C10 C11 . . . . -179.29(14) no
    N2 C9 C14 C13 . . . . 179.12(13) no
    C9 C10 C11 C12 . . . . -0.2(2) no
    C10 C11 C12 C13 . . . . 0.3(2) no
    C11 C12 C13 C14 . . . . -0.5(2) no
    C12 C13 C14 N1 . . . . 179.23(14) no
    C12 C13 C14 C9 . . . . 0.6(2) no
    N1 C15 C16 C17 . . . . 179.30(13) no
    C16 C15 C20 C19 . . . . 0.5(2) no
    C20 C15 C16 C17 . . . . -0.7(2) no
    N1 C15 C20 C19 . . . . -179.51(13) no
    C15 C16 C17 C18 . . . . 0.2(2) no
    C16 C17 C18 C19 . . . . 0.5(3) no
    C17 C18 C19 C20 . . . . -0.7(3) no
    C18 C19 C20 C15 . . . . 0.2(2) no
loop_
    _geom_hbond_atom_site_label_D
    _geom_hbond_atom_site_label_H
    _geom_hbond_atom_site_label_A
    _geom_hbond_site_symmetry_A
    _geom_hbond_distance_DH
    _geom_hbond_distance_HA
    _geom_hbond_distance_DA
    _geom_hbond_angle_DHA
    _geom_hbond_publ_flag
    C6 H6 Cg2 2_655 0.9300 2.8604 3.5361(15) 130 y
    C13 H13 Cg3 2_755 0.9300 2.8268 3.4594(16) 126 y
_iucr_refine_instructions_details
;
TITL MOHANDASG10 in P2(1)/c
CELL  0.71073  12.3220   7.3030  18.2450   90.000  108.909   90.000
ZERR     4.00   0.0003   0.0002   0.0003    0.000    0.001    0.000
LATT   1
SYMM  - X, 1/2 + Y, 1/2 - Z
SFAC  C    H    O    N
UNIT  80   64   4    8
MERG   2
OMIT    -3.00  50.00
FMAP   2
PLAN   25
SIZE     0.20   0.30   0.30
ACTA
BOND   $H
CONF
L.S.   4
WGHT    0.042100    0.356600
FVAR       0.81825
C1    1    0.150983    0.152901    0.116309    11.00000    0.04586    0.06657 =
         0.11000   -0.00182    0.02071    0.00048
AFIX 137
H1A   2    0.158212    0.091669    0.164222    11.00000   -1.50000
H1B   2    0.075585    0.132266    0.080321    11.00000   -1.50000
H1C   2    0.162906    0.281907    0.125558    11.00000   -1.50000
AFIX   0
C2    1    0.347007    0.103893    0.127239    11.00000    0.04263    0.03943 =
         0.04829    0.00567    0.00912   -0.00364
C3    1    0.424769    0.042947    0.092129    11.00000    0.05484    0.05204 =
         0.03702   -0.00446    0.01209   -0.01206
AFIX  43
H3    2    0.398344   -0.013067    0.043796    11.00000   -1.20000
AFIX   0
C4    1    0.540392    0.064802    0.128271    11.00000    0.05040    0.05065 =
         0.03819   -0.00392    0.02031   -0.00705
AFIX  43
H4    2    0.591565    0.025463    0.103676    11.00000   -1.20000
AFIX   0
C5    1    0.582219    0.145108    0.201306    11.00000    0.04416    0.03884 =
         0.03360    0.00302    0.01418   -0.00359
C6    1    0.503819    0.200052    0.236636    11.00000    0.05054    0.04610 =
         0.03770   -0.00377    0.01644   -0.00182
AFIX  43
H6    2    0.530169    0.250635    0.286048    11.00000   -1.20000
AFIX   0
C7    1    0.387331    0.181343    0.200067    11.00000    0.04781    0.04614 =
         0.05317   -0.00071    0.02203    0.00275
AFIX  43
H7    2    0.335995    0.220916    0.224490    11.00000   -1.20000
AFIX   0
C8    1    0.705307    0.173618    0.240349    11.00000    0.04430    0.03893 =
         0.03203    0.00019    0.01599   -0.00097
C9    1    0.873573    0.182925    0.324582    11.00000    0.04676    0.03944 =
         0.03326   -0.00056    0.01051    0.00380
C10   1    0.969854    0.171981    0.390813    11.00000    0.05656    0.05466 =
         0.03757    0.00331    0.00804    0.00919
AFIX  43
H10   2    0.964567    0.122788    0.436551    11.00000   -1.20000
AFIX   0
C11   1    1.072348    0.235445    0.386839    11.00000    0.04706    0.05771 =
         0.04985   -0.00356   -0.00148    0.00811
AFIX  43
H11   2    1.137257    0.229401    0.430584    11.00000   -1.20000
AFIX   0
C12   1    1.081353    0.308932    0.318541    11.00000    0.04174    0.05144 =
         0.06559   -0.00151    0.01030   -0.00098
AFIX  43
H12   2    1.152336    0.350359    0.317755    11.00000   -1.20000
AFIX   0
C13   1    0.988127    0.321783    0.252347    11.00000    0.04601    0.04417 =
         0.04960    0.00324    0.01474   -0.00059
AFIX  43
H13   2    0.994019    0.371579    0.206874    11.00000   -1.20000
AFIX   0
C14   1    0.885025    0.256772    0.256876    11.00000    0.04050    0.03514 =
         0.03597    0.00050    0.01029    0.00291
C15   1    0.742966    0.328596    0.126889    11.00000    0.03804    0.04033 =
         0.03014    0.00323    0.00955   -0.00671
C16   1    0.785722    0.256046    0.072238    11.00000    0.05873    0.04709 =
         0.04194    0.00003    0.02250   -0.00497
AFIX  43
H16   2    0.836256    0.157551    0.084514    11.00000   -1.20000
AFIX   0
C17   1    0.752468    0.331712   -0.001268    11.00000    0.07815    0.06632 =
         0.03756   -0.00470    0.02599   -0.02329
AFIX  43
H17   2    0.780694    0.283309   -0.038652    11.00000   -1.20000
AFIX   0
C18   1    0.678733    0.476514   -0.019389    11.00000    0.06951    0.07074 =
         0.03672    0.01358    0.00237   -0.02610
AFIX  43
H18   2    0.656464    0.525919   -0.069036    11.00000   -1.20000
AFIX   0
C19   1    0.637436    0.549249    0.035599    11.00000    0.05058    0.05917 =
         0.05943    0.02114    0.00240   -0.00210
AFIX  43
H19   2    0.587745    0.648809    0.023262    11.00000   -1.20000
AFIX   0
C20   1    0.669263    0.475382    0.109325    11.00000    0.04554    0.05098 =
         0.04615    0.00504    0.01359    0.00033
AFIX  43
H20   2    0.641095    0.524512    0.146606    11.00000   -1.20000
AFIX   0
O1    3    0.234251    0.083116    0.084964    11.00000    0.04469    0.06648 =
         0.07123   -0.00398    0.00738   -0.00338
N1    4    0.775868    0.249864    0.203006    11.00000    0.03871    0.04212 =
         0.03095    0.00383    0.01049   -0.00187
N2    4    0.760841    0.131468    0.312767    11.00000    0.04888    0.05119 =
         0.03163    0.00350    0.01339    0.00022
HKLF 4
REM  MOHANDASG10 in P2(1)/c
REM R1 =  0.0347 for   2283 Fo > 4sig(Fo)  and  0.0437 for all   2728 data
REM    209 parameters refined using      0 restraints
END
WGHT      0.0437      0.3571
REM Highest difference peak  0.111,  deepest hole -0.209,  1-sigma level  0.034
Q1    1   0.5257  0.3449  0.2767  11.00000  0.05    0.11
Q2    1   0.9071  0.2390  0.3629  11.00000  0.05    0.10
Q3    1   0.7593  0.2834  0.1647  11.00000  0.05    0.10
Q4    1   0.8253  0.2115 -0.0301  11.00000  0.05    0.10
Q5    1   0.7927  0.1003  0.0776  11.00000  0.05    0.10
Q6    1   0.3368  0.3078  0.2129  11.00000  0.05    0.10
Q7    1   0.5443  0.2305  0.2075  11.00000  0.05    0.09
Q8    1   0.4440  0.1174  0.2282  11.00000  0.05    0.09
Q9    1   1.1726  0.3323  0.2894  11.00000  0.05    0.09
Q10   1   0.9638  0.0339  0.4379  11.00000  0.05    0.09
Q11   1   0.7341  0.0705  0.3424  11.00000  0.05    0.08
Q12   1   0.0685  0.1562  0.0521  11.00000  0.05    0.08
Q13   1   0.1615  0.0963  0.2087  11.00000  0.05    0.08
Q14   1   0.8832  0.1747  0.1152  11.00000  0.05    0.08
Q15   1   0.6497  0.6188 -0.0655  11.00000  0.05    0.08
Q16   1   0.9914  0.1376  0.1661  11.00000  0.05    0.08
Q17   1   0.9362  0.2249  0.2452  11.00000  0.05    0.08
Q18   1   0.8921  0.1734  0.2863  11.00000  0.05    0.08
Q19   1   0.6292 -0.0403  0.1200  11.00000  0.05    0.08
Q20   1   0.7211  0.2771 -0.0729  11.00000  0.05    0.08
Q21   1   0.7543 -0.0028  0.3369  11.00000  0.05    0.08
Q22   1   0.6426  0.1273  0.2228  11.00000  0.05    0.08
Q23   1   0.0813  0.0568  0.1077  11.00000  0.05    0.08
Q24   1   0.0976  0.0202  0.1287  11.00000  0.05    0.08
Q25   1   0.8351  0.2549  0.2272  11.00000  0.05    0.08
;
