# Supplementary material for: 2-(4-Meth­oxy­phen­yl)-1-phenyl-1H-benzimidazole
Source: Acta Crystallogr Sect E Struct Rep Online. 2013 Jan 23;69(Pt 2):o269–70. doi: 10.1107/S1600536813001566 (PMC3569798; doi:10.1107/S1600536813001566)
Supplement: Supplementary file 2 [file e-69-0o269-Isup2.hkl]

#
# h,k,l, Fc-squared, Fo-squared, sigma(Fo-squared) and status flag
#
data_I
_shelx_title ' MOHANDASG10 in P2(1)/c'
_shelx_refln_list_code          4
_shelx_F_calc_maximum      127.57
_exptl_crystal_F_000       632.00
_reflns_d_resolution_high  0.8409
 
loop_
 _symmetry_equiv_pos_as_xyz
 'x, y, z'
 '-x, y+1/2, -z+1/2'
 '-x, -y, -z'
 'x, -y-1/2, z-1/2'
 
_cell_length_a    12.3220
_cell_length_b     7.3030
_cell_length_c    18.2450
_cell_angle_alpha  90.000
_cell_angle_beta  108.909
_cell_angle_gamma  90.000
 
_shelx_F_squared_multiplier     1.000
 
loop_
 _refln_index_h
 _refln_index_k
 _refln_index_l
 _refln_F_squared_calc
 _refln_F_squared_meas
 _refln_F_squared_sigma
 _refln_observed_status
   2   0   0     3836.58     3715.05     33.85 o
   3   0   0      340.76      317.42      3.29 o
   4   0   0      435.55      422.09      5.42 o
   5   0   0      164.26      173.37      2.64 o
   6   0   0      755.80      846.81     11.16 o
   7   0   0      356.78      348.20      5.42 o
   8   0   0      763.30      754.17     10.47 o
   9   0   0      661.22      627.25      9.22 o
  10   0   0       77.26       90.04      2.80 o
  11   0   0      220.80      190.28      4.33 o
  12   0   0       86.70       93.05      3.02 o
  13   0   0       24.85       27.26      3.23 o
   1   1   0     6691.23     6107.64     43.05 o
   2   1   0      367.20      368.81      2.84 o
   3   1   0     6562.94     6180.46     38.36 o
   4   1   0      542.72      528.95      4.30 o
   5   1   0     3164.63     3288.07     25.39 o
   6   1   0      195.55      232.05      2.60 o
   7   1   0       37.24       49.33      1.16 o
   8   1   0        0.81       -0.72      0.48 o
   9   1   0      207.05      216.21      3.01 o
  10   1   0      723.45      727.05      7.56 o
  11   1   0      265.66      275.00      4.01 o
  12   1   0       18.50       21.83      1.26 o
  13   1   0        3.73        5.47      1.53 o
   0   2   0     9109.34     8477.09    157.59 o
   1   2   0    10116.97     9331.54     77.49 o
   2   2   0        7.43        6.14      0.30 o
   3   2   0     2762.65     2740.70     21.33 o
   4   2   0      879.04      853.73      7.90 o
   5   2   0       22.42       29.35      0.81 o
   6   2   0      567.98      567.03      6.08 o
   7   2   0       42.68       39.07      1.50 o
   8   2   0      371.65      365.97      4.53 o
   9   2   0       30.78       31.92      1.33 o
  10   2   0      210.55      203.34      3.31 o
  11   2   0       24.26       17.43      1.22 o
  12   2   0        9.04        9.39      1.55 o
  13   2   0       10.66       11.27      2.15 o
   1   3   0     2269.47     2265.50     21.58 o
   2   3   0      101.89      101.57      1.49 o
   3   3   0      717.74      721.46      7.77 o
   4   3   0      505.91      479.17      5.25 o
   5   3   0       69.32       72.59      1.63 o
   6   3   0      316.51      288.55      3.45 o
   7   3   0      222.58      232.71      3.08 o
   8   3   0      163.03      157.68      2.65 o
   9   3   0      141.00      145.86      2.68 o
  10   3   0      269.41      257.62      3.94 o
  11   3   0       22.52       24.81      1.54 o
  12   3   0        8.30        6.42      1.43 o
  13   3   0       20.38       19.94      2.48 o
   0   4   0       21.57       24.98      1.71 o
   1   4   0        0.55        2.47      0.61 o
   2   4   0       17.26       14.07      0.89 o
   3   4   0       42.63       38.07      1.33 o
   4   4   0      151.83      155.51      2.89 o
   5   4   0      123.28      127.71      2.67 o
   6   4   0       15.33       15.92      0.91 o
   7   4   0      288.79      279.47      3.62 o
   8   4   0       90.02       81.89      1.88 o
   9   4   0      120.30      120.05      2.64 o
  10   4   0       79.87       85.07      2.52 o
  11   4   0        3.61        3.84      1.29 o
  12   4   0       15.04       15.37      1.94 o
   1   5   0       37.91       39.45      1.52 o
   2   5   0      122.60      127.54      2.69 o
   3   5   0        0.04        0.34      0.72 o
   4   5   0       71.99       72.61      2.06 o
   5   5   0      347.82      338.32      5.33 o
   6   5   0       15.55       16.62      1.28 o
   7   5   0       79.12       78.85      2.18 o
   8   5   0      214.67      213.71      3.61 o
   9   5   0       10.04        6.30      1.24 o
  10   5   0        2.88        0.62      1.25 o
  11   5   0       47.75       41.64      2.56 o
   0   6   0      167.12      168.65      4.31 o
   1   6   0        0.14       -0.83      0.78 o
   2   6   0       30.58       31.85      1.56 o
   3   6   0      232.36      229.56      4.20 o
   4   6   0        0.03       -0.46      0.81 o
   5   6   0        7.28        7.19      1.61 o
   6   6   0       23.76       23.34      1.75 o
   7   6   0      302.16      295.40      5.35 o
   8   6   0        5.85        6.89      1.38 o
   9   6   0       83.22       84.31      2.74 o
  10   6   0        0.08       -0.47      1.34 o
   1   7   0       13.93       14.42      1.23 o
   2   7   0       17.69       18.40      1.47 o
   3   7   0       27.11       28.29      1.73 o
   4   7   0      200.45      194.44      4.12 o
   5   7   0        0.63        0.07      1.24 o
   6   7   0       45.43       44.19      3.79 o
   7   7   0       77.22       81.63      3.25 o
   8   7   0       16.03       15.02      2.01 o
   0   8   0       36.09       33.04      4.76 o
   1   8   0        5.79        5.69      2.24 o
   2   8   0       69.63       71.80      3.61 o
   3   8   0       10.37       11.36      2.03 o
   4   8   0        7.52        3.81      2.68 o
   5   8   0        3.85        1.58      2.26 o
 -13   1   1       21.72       24.22      1.83 o
 -12   1   1        6.31        2.52      0.94 o
 -11   1   1       37.70       30.25      1.40 o
 -10   1   1        6.48        7.17      0.85 o
  -9   1   1       34.96       30.67      1.16 o
  -8   1   1       35.17       32.88      1.04 o
  -7   1   1       63.13       58.56      1.24 o
  -6   1   1       19.85       20.43      0.72 o
  -5   1   1       26.40       26.98      0.67 o
  -4   1   1      107.52       99.10      1.01 o
  -3   1   1     4331.89     4083.10     26.44 o
  -2   1   1      124.96      111.34      1.12 o
  -1   1   1       16.10       10.13      0.27 o
   0   1   1       94.44       77.54      1.13 o
   1   1   1      841.57      761.24      5.78 o
   2   1   1     3024.05     2878.22     19.35 o
   3   1   1     2782.13     2716.08     18.35 o
   4   1   1       23.23       31.12      0.62 o
   5   1   1     1664.21     1707.34     13.53 o
   6   1   1     1306.09     1361.26     11.60 o
   7   1   1       91.28       88.72      1.58 o
   8   1   1        0.27       -0.64      0.48 o
   9   1   1       23.12       24.45      1.06 o
  10   1   1        2.63       -0.57      0.69 o
  11   1   1       22.41       22.22      1.20 o
  12   1   1        3.12        2.75      0.92 o
  13   1   1        1.03       -0.59      1.62 o
 -13   2   1       20.78       26.75      2.16 o
 -12   2   1        0.48        0.90      1.04 o
 -11   2   1       23.85       20.04      1.35 o
 -10   2   1      203.09      197.62      3.24 o
  -9   2   1      193.91      192.70      3.02 o
  -8   2   1       25.89       27.05      1.85 o
  -7   2   1      164.27      175.07      2.58 o
  -6   2   1      196.43      245.03      3.12 o
  -5   2   1      134.17      151.04      2.00 o
  -4   2   1      404.58      438.11      5.08 o
  -3   2   1      214.42      212.13      1.92 o
  -2   2   1     1519.16     1500.37     11.33 o
  -1   2   1    16275.29    14499.46    121.82 o
   0   2   1    10929.43    10190.24    100.11 o
   1   2   1      486.17      469.40      4.27 o
   2   2   1       18.95       18.66      0.47 o
   3   2   1     2134.96     2047.20     18.07 o
   4   2   1        0.21       -0.43      0.29 o
   5   2   1      456.03      437.10      4.26 o
   6   2   1        0.63        0.88      0.40 o
   7   2   1      101.73      102.73      1.90 o
   8   2   1       29.15       27.14      1.12 o
   9   2   1       85.05       84.25      1.94 o
  10   2   1       26.98       15.67      1.13 o
  11   2   1      347.73      332.10      4.72 o
  12   2   1       33.28       37.74      2.59 o
  13   2   1       14.06       13.72      3.03 o
 -13   3   1       20.82       21.72      2.11 o
 -12   3   1       12.69       13.17      2.25 o
 -11   3   1        0.53        2.76      1.05 o
 -10   3   1       13.91       12.34      1.10 o
  -9   3   1      117.13      111.70      2.31 o
  -8   3   1       41.67       44.28      1.41 o
  -7   3   1       90.18       87.36      1.70 o
  -6   3   1     1570.98     1574.51     14.35 o
  -5   3   1      442.18      431.15      5.29 o
  -4   3   1     2158.32     2155.14     22.04 o
  -3   3   1      124.92      119.84      2.05 o
  -2   3   1       57.81       51.31      1.16 o
  -1   3   1     1445.44     1488.70     14.43 o
   0   3   1       23.89       22.91      1.06 o
   1   3   1       35.86       34.70      0.90 o
   2   3   1        0.03        0.07      0.38 o
   3   3   1      434.44      475.23      5.62 o
   4   3   1      869.63      853.69      8.68 o
   5   3   1        2.16        1.57      0.47 o
   6   3   1      250.25      232.98      3.17 o
   7   3   1       65.79       69.48      1.55 o
   8   3   1      111.87      109.74      2.18 o
   9   3   1       83.17       79.31      2.00 o
  10   3   1      108.69      107.60      2.45 o
  11   3   1        0.21       -1.35      1.03 o
  12   3   1        0.33       -0.63      1.28 o
 -12   4   1       56.32       67.84      3.55 o
 -11   4   1      178.16      190.40      4.21 o
 -10   4   1      176.17      171.70      3.52 o
  -9   4   1      584.54      584.34      9.30 o
  -8   4   1        0.17       -0.27      0.64 o
  -7   4   1       87.21       86.24      1.80 o
  -6   4   1       83.11       75.82      2.08 o
  -5   4   1      143.17      156.66      3.00 o
  -4   4   1      143.48      147.52      2.80 o
  -3   4   1      103.70       88.82      2.44 o
  -2   4   1      101.36       87.94      1.76 o
  -1   4   1      370.81      369.06      5.12 o
   0   4   1       30.14       24.01      1.08 o
   1   4   1       14.48       16.18      0.82 o
   2   4   1       62.09       71.33      1.58 o
   3   4   1        1.66        0.84      0.54 o
   4   4   1      153.33      156.18      2.92 o
   5   4   1       35.87       32.95      1.23 o
   6   4   1      124.14      118.44      2.20 o
   7   4   1        0.08       -0.47      0.62 o
   8   4   1        5.82        7.72      0.87 o
   9   4   1        2.01        1.27      0.87 o
  10   4   1        0.00       -0.62      1.11 o
  11   4   1       52.89       47.74      3.14 o
  12   4   1        8.40       11.43      2.28 o
 -11   5   1        8.20       10.26      1.82 o
 -10   5   1       41.84       45.55      2.19 o
  -9   5   1       28.16       28.00      1.51 o
  -8   5   1        0.02       -1.27      0.85 o
  -7   5   1        8.52        8.17      1.15 o
  -6   5   1        3.54        5.49      0.99 o
  -5   5   1       41.43       44.74      2.91 o
  -4   5   1      158.58      172.08      3.32 o
  -3   5   1       62.02       63.85      1.91 o
  -2   5   1       19.39       20.26      1.24 o
  -1   5   1        6.22        7.30      0.89 o
   0   5   1      599.51      641.10      8.39 o
   1   5   1        5.79        5.73      0.95 o
   2   5   1      441.71      465.30      6.50 o
   3   5   1       30.96       28.61      1.35 o
   4   5   1        9.58       11.24      1.33 o
   5   5   1       16.83       19.48      1.27 o
   6   5   1       70.49       77.99      2.31 o
   7   5   1       59.71       65.78      2.04 o
   8   5   1       36.47       37.65      1.62 o
   9   5   1       88.50       95.49      2.72 o
  10   5   1       32.32       34.40      2.06 o
  11   5   1       14.90       15.09      1.74 o
 -10   6   1        6.59        3.41      1.62 o
  -9   6   1        0.33        2.53      1.30 o
  -8   6   1        2.00        2.41      1.18 o
  -7   6   1        4.44        4.58      1.20 o
  -6   6   1       52.18       47.06      2.69 o
  -5   6   1       40.60       47.11      1.93 o
  -4   6   1        2.52        1.10      0.91 o
  -3   6   1       34.92       28.63      1.50 o
  -2   6   1       98.12      112.23      2.72 o
  -1   6   1       83.44       89.92      2.42 o
   0   6   1        6.60        6.91      0.93 o
   1   6   1       47.36       45.25      1.59 o
   2   6   1       62.76       60.14      2.36 o
   3   6   1       29.89       30.62      1.57 o
   4   6   1        0.16       -0.57      0.90 o
   5   6   1        1.45        1.06      0.97 o
   6   6   1        1.14        1.11      1.07 o
   7   6   1        0.82        3.12      1.25 o
   8   6   1        6.50        5.52      1.37 o
   9   6   1      116.28      112.80      3.12 o
  -8   7   1        7.55        6.83      1.74 o
  -7   7   1       38.90       50.19      3.06 o
  -6   7   1        7.90        9.96      1.62 o
  -5   7   1        3.95        4.64      1.25 o
  -4   7   1       16.13       16.20      1.47 o
  -3   7   1        1.37        0.04      0.96 o
  -2   7   1       29.50       28.33      1.66 o
  -1   7   1        2.72        2.00      0.94 o
   0   7   1       27.08       25.17      1.42 o
   1   7   1       66.79       63.44      2.05 o
   2   7   1        0.06       -1.24      0.83 o
   3   7   1        5.51        6.68      1.25 o
   4   7   1       49.48       49.79      2.42 o
   5   7   1       26.46       27.16      2.03 o
   6   7   1       35.16       29.51      2.18 o
   7   7   1       13.51       15.98      3.00 o
  -5   8   1        0.27       -0.63      2.02 o
  -4   8   1       38.40       42.75      3.75 o
  -3   8   1        5.25        6.05      2.29 o
  -2   8   1        1.41        0.23      1.97 o
  -1   8   1        5.79        5.88      1.56 o
   0   8   1        3.47        1.23      1.60 o
   1   8   1        7.41        8.14      1.55 o
   2   8   1        2.85        2.95      1.41 o
   3   8   1        3.29        1.77      1.57 o
   4   8   1        3.62        3.19      1.52 o
   5   8   1       16.06       15.53      2.31 o
 -14   0   2        0.29        1.75      1.97 o
 -13   0   2        1.08        2.21      1.52 o
 -12   0   2        0.61        0.32      1.44 o
 -11   0   2       27.30       20.74      1.59 o
 -10   0   2       10.02       11.80      1.30 o
  -9   0   2      467.03      437.58      6.85 o
  -8   0   2        7.86        6.72      0.83 o
  -7   0   2      487.86      542.59      7.69 o
  -6   0   2      129.44      120.05      2.38 o
  -5   0   2       96.74      101.62      1.64 o
  -4   0   2      606.09      570.06      5.66 o
  -3   0   2      990.95      931.48      9.55 o
  -2   0   2     2244.66     2090.24     19.21 o
  -1   0   2      205.38      148.72      9.38 o
   1   0   2     1245.66     1187.00     12.19 o
   2   0   2     4411.72     4122.50     42.99 o
   3   0   2      828.02      812.14      7.87 o
   4   0   2       42.14       32.44      1.12 o
   5   0   2     1396.75     1413.44     15.99 o
   6   0   2        0.96        0.00      0.42 o
   7   0   2       37.06       36.32      1.47 o
   8   0   2     1048.68     1055.46     14.18 o
   9   0   2      300.05      293.45      5.25 o
  10   0   2     1076.79      972.46     13.68 o
  11   0   2        0.50        4.98      1.15 o
  12   0   2        0.62        1.25      1.60 o
  13   0   2        0.15        0.08      1.87 o
 -14   1   2        0.16        0.04      1.24 o
 -13   1   2        3.96        1.81      1.06 o
 -12   1   2        1.29        0.64      0.82 o
 -11   1   2      119.88      118.17      2.33 o
 -10   1   2      381.16      382.24      4.76 o
  -9   1   2        1.18        0.42      0.56 o
  -8   1   2       48.04       57.15      1.30 o
  -7   1   2       70.00       78.57      1.42 o
  -6   1   2      633.53      669.69      6.39 o
  -5   1   2      628.79      632.58      4.93 o
  -4   1   2      442.01      454.20      3.19 o
  -3   1   2      961.72      954.38      7.32 o
  -2   1   2     7151.90     6505.02     45.86 o
  -1   1   2    14514.83    12500.84    109.84 o
   0   1   2     2140.98     1946.24     16.10 o
   1   1   2     1391.87     1337.35     11.10 o
   2   1   2     2527.89     2370.04     15.99 o
   3   1   2      232.27      213.51      1.96 o
   4   1   2       61.31       60.07      0.88 o
   5   1   2     1322.74     1441.83     12.73 o
   6   1   2      161.22      194.77      2.21 o
   7   1   2       15.41       23.33      0.86 o
   8   1   2       35.93       33.74      1.11 o
   9   1   2       81.31       86.23      1.83 o
  10   1   2       91.40       81.08      1.97 o
  11   1   2        1.96        2.44      0.90 o
  12   1   2        5.78        5.35      1.13 o
  13   1   2        3.47        0.67      1.18 o
 -13   2   2        3.18       -0.12      1.13 o
 -12   2   2        6.56        6.30      1.28 o
 -11   2   2      165.92      162.34      3.28 o
 -10   2   2       81.36       73.54      1.90 o
  -9   2   2       27.51       28.62      1.17 o
  -8   2   2        6.14        6.94      0.75 o
  -7   2   2      410.45      413.78      4.77 o
  -6   2   2      484.26      485.69      5.30 o
  -5   2   2      486.21      517.67      4.80 o
  -4   2   2      450.99      461.63      4.18 o
  -3   2   2       34.21       39.22      0.79 o
  -2   2   2     1079.35     1046.76      8.04 o
  -1   2   2       49.00       54.91      1.07 o
   0   2   2    12610.13    11624.68     95.55 o
   1   2   2     2319.43     2226.50     18.57 o
   2   2   2      219.77      219.56      2.26 o
   3   2   2     1295.46     1296.61     10.95 o
   4   2   2       55.44       58.45      1.04 o
   5   2   2     2185.41     2297.35     20.22 o
   6   2   2       78.78       87.21      1.47 o
   7   2   2      151.59      151.26      2.40 o
   8   2   2      342.94      343.03      4.13 o
   9   2   2      377.63      367.41      4.45 o
  10   2   2       67.15       68.28      1.85 o
  11   2   2       11.97       13.53      1.27 o
  12   2   2        9.31       14.06      2.28 o
 -13   3   2        0.26       -0.11      1.47 o
 -12   3   2       39.17       38.19      2.10 o
 -11   3   2       91.53       99.04      3.41 o
 -10   3   2       15.81       10.87      1.16 o
  -9   3   2       16.24       19.07      1.10 o
  -8   3   2       48.59       47.83      1.43 o
  -7   3   2       61.97       58.07      1.48 o
  -6   3   2      498.66      526.52      5.47 o
  -5   3   2      483.63      497.26      5.43 o
  -4   3   2        9.83       16.92      0.78 o
  -3   3   2       73.38       72.35      1.33 o
  -2   3   2     2279.11     2253.41     23.17 o
  -1   3   2      137.79      138.05      2.10 o
   0   3   2     1828.70     1786.73     17.17 o
   1   3   2        0.06        0.04      0.43 o
   2   3   2        6.25        7.51      0.57 o
   3   3   2        0.00        0.73      0.38 o
   4   3   2      566.16      580.23      6.20 o
   5   3   2       28.99       23.45      0.85 o
   6   3   2      145.14      141.20      2.15 o
   7   3   2        3.56        4.22      0.65 o
   8   3   2       37.92       37.00      1.32 o
   9   3   2       19.30       17.81      1.16 o
  10   3   2       95.00       87.94      2.86 o
  11   3   2       11.94       11.32      1.42 o
  12   3   2       23.17       29.41      2.67 o
 -12   4   2       82.11       91.79      3.53 o
 -11   4   2       16.31       20.11      1.71 o
 -10   4   2       30.56       27.69      1.59 o
  -9   4   2       53.15       56.01      3.03 o
  -8   4   2       39.12       37.91      1.30 o
  -7   4   2        7.32        8.64      0.76 o
  -6   4   2      205.36      216.92      3.80 o
  -5   4   2       92.69       94.09      2.22 o
  -4   4   2      135.82      136.91      2.40 o
  -3   4   2      790.23      789.20      8.82 o
  -2   4   2      245.46      239.60      3.42 o
  -1   4   2     2392.15     2391.55     24.76 o
   0   4   2       78.84       82.89      2.36 o
   1   4   2      489.21      479.37      6.45 o
   2   4   2      101.18       85.56      1.83 o
   3   4   2       53.76       54.62      1.45 o
   4   4   2       22.04       27.92      1.11 o
   5   4   2       59.94       63.79      1.66 o
   6   4   2      346.70      353.32      4.47 o
   7   4   2       27.74       26.55      1.19 o
   8   4   2      425.58      429.41      5.13 o
   9   4   2       18.69       20.13      1.38 o
  10   4   2       13.02        9.97      1.43 o
  11   4   2       13.27       12.78      1.74 o
 -11   5   2       22.50       27.56      2.21 o
 -10   5   2        4.57        3.01      1.25 o
  -9   5   2       40.39       42.87      1.70 o
  -8   5   2       38.28       38.77      1.74 o
  -7   5   2       24.53       24.02      1.48 o
  -6   5   2       61.76       61.57      2.04 o
  -5   5   2       92.83       95.88      2.47 o
  -4   5   2      303.92      307.27      4.87 o
  -3   5   2      139.56      146.69      2.64 o
  -2   5   2       89.45       79.90      2.10 o
  -1   5   2       33.43       30.31      2.11 o
   0   5   2      169.00      165.11      3.07 o
   1   5   2        0.91        1.17      0.69 o
   2   5   2       12.66       14.12      1.14 o
   3   5   2        0.00       -0.15      0.88 o
   4   5   2      153.76      156.97      3.14 o
   5   5   2       34.47       32.64      1.53 o
   6   5   2       13.29       12.70      1.43 o
   7   5   2      174.45      173.07      3.35 o
   8   5   2       81.47       79.60      2.50 o
   9   5   2      313.11      306.96      5.68 o
  10   5   2        6.97        6.75      1.45 o
 -10   6   2       21.00       26.54      2.25 o
  -9   6   2       51.62       52.45      2.81 o
  -8   6   2        1.69        0.40      0.93 o
  -7   6   2        0.22       -0.74      0.98 o
  -6   6   2        2.20        0.90      1.01 o
  -5   6   2       12.31       10.06      1.21 o
  -4   6   2       65.01       68.25      2.21 o
  -3   6   2        8.27        9.51      1.13 o
  -2   6   2       36.69       35.89      1.63 o
  -1   6   2        4.83        3.74      0.98 o
   0   6   2       81.69       85.51      2.34 o
   1   6   2        8.12        9.94      1.00 o
   2   6   2      268.52      263.11      4.54 o
   3   6   2      193.73      189.13      3.74 o
   4   6   2       11.95       13.13      1.25 o
   5   6   2       21.17       22.30      1.51 o
   6   6   2        5.78        3.13      1.30 o
   7   6   2       68.31       68.92      2.75 o
   8   6   2        0.00       -0.18      1.70 o
   9   6   2       10.81       13.95      1.54 o
  -8   7   2       52.10       54.24      4.64 o
  -7   7   2        0.88        1.20      1.58 o
  -6   7   2        4.84        4.66      1.47 o
  -5   7   2        0.03       -0.67      1.01 o
  -4   7   2        0.03        0.33      1.02 o
  -3   7   2        0.56        0.35      0.98 o
  -2   7   2       30.20       29.68      1.71 o
  -1   7   2        8.73        7.95      1.29 o
   0   7   2        2.10        3.26      0.98 o
   1   7   2      148.58      155.62      3.18 o
   2   7   2        7.35        6.33      1.44 o
   3   7   2        0.32       -1.13      1.04 o
   4   7   2        1.11       -1.54      1.33 o
   5   7   2       17.32       12.82      1.82 o
   6   7   2       57.57       72.11      4.12 o
   7   7   2      132.74      138.43      3.72 o
  -5   8   2        4.21        2.59      2.38 o
  -4   8   2        9.58        8.22      2.43 o
  -3   8   2        1.22        3.31      1.83 o
  -2   8   2        7.36       10.52      2.00 o
  -1   8   2        3.63        1.92      1.37 o
   0   8   2        2.50        0.30      1.35 o
   1   8   2        2.54        3.40      1.58 o
   2   8   2       55.63       55.00      2.69 o
   3   8   2       25.31       22.44      2.09 o
   4   8   2        1.53       -0.13      1.43 o
 -14   1   3       15.14       19.56      1.64 o
 -13   1   3        3.50        3.16      1.11 o
 -12   1   3        6.51        7.28      1.13 o
 -11   1   3      332.62      340.62      4.33 o
 -10   1   3       80.44       80.66      1.82 o
  -9   1   3        0.65        0.62      0.57 o
  -8   1   3        0.44       -0.24      0.42 o
  -7   1   3      207.29      223.11      2.71 o
  -6   1   3       23.78       27.26      0.75 o
  -5   1   3        1.64        1.17      0.25 o
  -4   1   3      555.67      556.46      4.29 o
  -3   1   3      774.17      741.11      5.52 o
  -2   1   3     1840.51     1817.05     17.05 o
  -1   1   3    16269.53    14079.83    115.63 o
   0   1   3     3629.24     3329.18     23.52 o
   1   1   3      837.28      803.65      7.00 o
   2   1   3      209.98      182.91      1.72 o
   3   1   3        4.48        7.63      0.33 o
   4   1   3      749.42      793.52      6.60 o
   5   1   3        0.03        0.34      0.32 o
   6   1   3       98.57       97.07      1.43 o
   7   1   3      231.70      235.19      2.80 o
   8   1   3      155.31      162.60      2.45 o
   9   1   3        0.01        0.53      0.64 o
  10   1   3       29.59       24.79      1.23 o
  11   1   3       53.64       51.77      1.95 o
  12   1   3        1.95        2.87      1.08 o
 -14   2   3        6.35        4.89      1.68 o
 -13   2   3       16.63       20.66      1.78 o
 -12   2   3        0.06       -1.49      1.00 o
 -11   2   3        2.28        3.54      1.08 o
 -10   2   3      130.73      124.82      2.53 o
  -9   2   3      726.25      707.15      7.84 o
  -8   2   3        2.86        2.73      0.57 o
  -7   2   3      235.52      239.57      3.15 o
  -6   2   3      575.84      588.04      5.85 o
  -5   2   3       21.35       14.00      0.85 o
  -4   2   3      170.06      181.23      1.83 o
  -3   2   3      228.57      215.89      2.14 o
  -2   2   3     2027.92     1960.71     17.22 o
  -1   2   3     8163.99     7772.57     63.72 o
   0   2   3     1727.32     1621.11     15.98 o
   1   2   3        0.97        2.14      0.48 o
   2   2   3       31.06       30.84      0.68 o
   3   2   3        0.35       -0.04      0.26 o
   4   2   3      133.14      124.59      1.98 o
   5   2   3     1147.29     1131.41      9.86 o
   6   2   3        2.32        4.29      0.51 o
   7   2   3       54.19       54.64      1.26 o
   8   2   3       26.22       22.45      1.01 o
   9   2   3        3.58        3.70      0.83 o
  10   2   3       71.36       63.27      1.89 o
  11   2   3       29.75       26.26      1.71 o
  12   2   3        0.03        0.50      1.07 o
 -13   3   3       37.56       40.37      2.27 o
 -12   3   3      128.91      130.02      3.52 o
 -11   3   3       35.94       38.69      1.74 o
 -10   3   3      206.98      196.41      3.84 o
  -9   3   3       16.34       16.89      1.16 o
  -8   3   3       34.73       29.41      1.14 o
  -7   3   3       20.68       21.63      0.95 o
  -6   3   3      286.08      287.46      3.68 o
  -5   3   3        3.72        5.84      0.57 o
  -4   3   3      166.19      163.06      2.30 o
  -3   3   3      392.26      404.37      4.15 o
  -2   3   3        0.03        0.51      0.42 o
  -1   3   3     1111.74     1127.74     11.17 o
   0   3   3       32.02       27.96      0.83 o
   1   3   3       46.00       44.52      1.10 o
   2   3   3      318.00      314.68      3.66 o
   3   3   3      343.02      356.19      4.06 o
   4   3   3      240.59      250.43      2.96 o
   5   3   3       89.82       99.41      1.70 o
   6   3   3      450.47      454.83      4.94 o
   7   3   3       83.43       80.34      1.69 o
   8   3   3       41.96       44.96      1.49 o
   9   3   3       97.27      103.90      2.54 o
  10   3   3        0.00       -0.93      0.84 o
  11   3   3       14.25       13.41      1.43 o
  12   3   3        0.35       -1.54      1.30 o
 -12   4   3        3.15        1.98      1.29 o
 -11   4   3       50.25       52.73      2.29 o
 -10   4   3        6.58        8.02      1.18 o
  -9   4   3       33.93       31.43      1.52 o
  -8   4   3        3.81        3.71      0.80 o
  -7   4   3        3.95        3.01      0.76 o
  -6   4   3       23.66       22.44      1.31 o
  -5   4   3       72.38       79.56      1.81 o
  -4   4   3       31.02       30.76      1.26 o
  -3   4   3      599.05      603.47      6.50 o
  -2   4   3     1243.17     1248.67     13.49 o
  -1   4   3     3205.42     3054.91     31.32 o
   0   4   3      990.36     1024.16     11.21 o
   1   4   3     1443.38     1450.58     17.18 o
   2   4   3        9.71       11.59      0.91 o
   3   4   3        7.33        6.38      0.68 o
   4   4   3       52.58       54.81      1.51 o
   5   4   3        0.00       -0.74      0.52 o
   6   4   3      464.75      456.77      5.44 o
   7   4   3       40.97       41.40      1.44 o
   8   4   3       43.40       43.17      1.82 o
   9   4   3        0.33        0.13      0.85 o
  10   4   3        3.32        2.60      1.20 o
  11   4   3        0.41       -0.28      1.29 o
 -11   5   3        1.32        2.70      1.45 o
 -10   5   3      102.91      104.02      3.08 o
  -9   5   3        9.91        8.77      1.19 o
  -8   5   3        2.03       -0.93      0.99 o
  -7   5   3      107.50      105.01      2.49 o
  -6   5   3       43.68       43.01      2.01 o
  -5   5   3        0.10        0.04      0.73 o
  -4   5   3        3.38        5.33      1.07 o
  -3   5   3        0.02        0.34      0.63 o
  -2   5   3       14.62       16.27      2.22 o
  -1   5   3        2.91        0.86      0.69 o
   0   5   3        3.59        2.26      0.67 o
   1   5   3       17.97       18.00      0.92 o
   2   5   3        0.97        0.87      0.62 o
   3   5   3        0.17        0.95      0.71 o
   4   5   3       43.23       41.02      1.63 o
   5   5   3       12.82       13.52      1.18 o
   6   5   3      298.03      298.92      4.57 o
   7   5   3        1.82       -0.05      0.93 o
   8   5   3        2.25        2.82      1.04 o
   9   5   3       55.37       65.31      2.33 o
  10   5   3        0.62        1.45      1.39 o
 -10   6   3        2.48        3.04      1.79 o
  -9   6   3        0.28        1.79      1.09 o
  -8   6   3        0.03        0.58      1.04 o
  -7   6   3        0.47       -1.06      0.94 o
  -6   6   3       94.30       99.54      3.09 o
  -5   6   3       14.09       14.04      1.29 o
  -4   6   3        0.00        0.82      0.88 o
  -3   6   3      165.10      168.39      3.46 o
  -2   6   3       25.70       22.10      1.49 o
  -1   6   3        4.21        3.50      0.94 o
   0   6   3        9.23        8.16      1.08 o
   1   6   3       17.33       17.41      1.16 o
   2   6   3       49.29       56.61      1.83 o
   3   6   3       78.95       74.51      2.28 o
   4   6   3        2.96        3.34      1.02 o
   5   6   3       92.44       93.54      3.00 o
   6   6   3      102.51      107.49      3.02 o
   7   6   3       97.65      108.85      3.13 o
   8   6   3       29.01       32.04      2.01 o
   9   6   3       20.21       27.12      2.06 o
  -8   7   3       18.16       23.00      3.17 o
  -7   7   3       14.72       14.25      2.07 o
  -6   7   3       51.96       53.27      3.10 o
  -5   7   3        6.70        7.98      1.47 o
  -4   7   3        5.33        4.66      1.34 o
  -3   7   3        0.78        2.27      1.26 o
  -2   7   3        7.11        4.23      1.31 o
  -1   7   3        0.00       -1.27      1.07 o
   0   7   3       10.59       10.35      1.48 o
   1   7   3        2.67        3.78      1.25 o
   2   7   3        0.65       -1.12      1.06 o
   3   7   3        3.58        4.19      1.28 o
   4   7   3       45.19       45.48      2.37 o
   5   7   3        0.00       -1.58      1.23 o
   6   7   3       32.52       35.74      2.33 o
   7   7   3       25.35       32.23      2.12 o
  -5   8   3       10.62        6.58      2.54 o
  -4   8   3        2.24        1.70      1.68 o
  -3   8   3       15.80       18.78      2.31 o
  -2   8   3       95.06      108.16      4.28 o
  -1   8   3        6.10        3.98      1.52 o
   0   8   3       15.66       13.95      1.77 o
   1   8   3        0.43       -1.61      1.27 o
   2   8   3        8.88        7.21      1.62 o
   3   8   3       10.20       12.88      1.82 o
   4   8   3        3.34        3.36      1.58 o
 -14   0   4       33.68       38.41      2.81 o
 -13   0   4        4.41        5.00      1.62 o
 -12   0   4       58.16       64.44      3.00 o
 -11   0   4      127.03      131.06      3.35 o
 -10   0   4     1559.95     1468.76     19.26 o
  -9   0   4      380.88      363.94      5.87 o
  -8   0   4      465.82      477.03      6.99 o
  -7   0   4      210.18      224.37      3.36 o
  -6   0   4       75.48      100.79      1.91 o
  -5   0   4     1524.06     1643.77     18.27 o
  -4   0   4      417.26      397.77      4.35 o
  -3   0   4      416.15      405.70      3.71 o
  -2   0   4       29.93       27.91      1.34 o
  -1   0   4      462.07      442.46      5.19 o
   0   0   4      721.03      689.85      8.88 o
   1   0   4      404.94      370.27      4.36 o
   2   0   4        0.93        1.88      0.23 o
   3   0   4      138.86      115.41      1.81 o
   4   0   4      304.91      299.24      3.96 o
   5   0   4     1801.06     1985.57     22.14 o
   6   0   4       97.67       96.93      2.01 o
   7   0   4        0.23       -0.22      0.53 o
   8   0   4      108.84      101.10      3.64 o
   9   0   4      122.14      120.26      3.09 o
  10   0   4      283.42      259.55      5.94 o
  11   0   4       19.51       27.81      3.31 o
  12   0   4       12.55       15.60      2.05 o
 -14   1   4        9.11        6.47      1.34 o
 -13   1   4        0.36        0.98      0.96 o
 -12   1   4        6.07        6.07      1.08 o
 -11   1   4        0.15        1.71      0.84 o
 -10   1   4        1.37        0.88      0.82 o
  -9   1   4       37.40       43.31      1.23 o
  -8   1   4        3.89        2.22      0.49 o
  -7   1   4       72.03       80.05      1.44 o
  -6   1   4      382.99      411.27      3.59 o
  -5   1   4      521.87      574.16      5.66 o
  -4   1   4      206.64      195.72      1.92 o
  -3   1   4      895.18      855.38      6.03 o
  -2   1   4       19.52       14.59      0.36 o
  -1   1   4    11301.80    10208.39     84.58 o
   0   1   4       26.98       25.68      0.53 o
   1   1   4       79.10       66.48      0.73 o
   2   1   4     2499.37     2481.56     19.13 o
   3   1   4     1214.65     1239.39     10.33 o
   4   1   4       72.45       78.98      1.06 o
   5   1   4      219.63      252.15      2.59 o
   6   1   4        0.27        0.24      0.35 o
   7   1   4        3.38        1.40      0.47 o
   8   1   4       66.63       54.75      1.41 o
   9   1   4      209.30      196.79      2.94 o
  10   1   4       46.68       31.31      1.56 o
  11   1   4        3.59        3.26      1.00 o
  12   1   4       18.89       22.51      1.60 o
 -14   2   4        3.76        4.09      1.40 o
 -13   2   4        2.06        0.97      1.17 o
 -12   2   4        0.21       -0.64      1.02 o
 -11   2   4       60.13       65.47      2.09 o
 -10   2   4        7.90        7.37      0.89 o
  -9   2   4      195.50      193.75      2.97 o
  -8   2   4       21.81       24.38      1.28 o
  -7   2   4      110.26      117.18      1.98 o
  -6   2   4      101.16      114.04      2.10 o
  -5   2   4        0.31        0.20      0.29 o
  -4   2   4     1039.71     1028.24      9.57 o
  -3   2   4      480.79      484.45      4.44 o
  -2   2   4      107.13       99.08      1.49 o
  -1   2   4     3076.28     2952.84     27.39 o
   0   2   4     1988.02     2003.87     20.44 o
   1   2   4      555.04      521.11      5.26 o
   2   2   4       18.04       18.51      0.55 o
   3   2   4       30.38       25.53      0.65 o
   4   2   4        0.87        0.55      0.31 o
   5   2   4        5.95        9.58      0.55 o
   6   2   4        7.55       12.30      0.72 o
   7   2   4        0.16        0.17      0.47 o
   8   2   4      103.84      108.28      2.04 o
   9   2   4      126.50      113.69      2.40 o
  10   2   4       92.14      100.63      2.58 o
  11   2   4        1.44        0.90      1.06 o
  12   2   4        3.68        5.22      1.32 o
 -13   3   4       34.41       39.19      2.20 o
 -12   3   4       24.62       29.06      1.86 o
 -11   3   4      215.29      208.66      4.26 o
 -10   3   4        0.02        0.71      0.89 o
  -9   3   4       17.40       12.34      0.94 o
  -8   3   4      251.21      243.44      3.75 o
  -7   3   4       71.05       79.24      1.78 o
  -6   3   4       14.44       11.00      0.70 o
  -5   3   4        2.68        5.50      0.53 o
  -4   3   4      448.82      474.33      4.81 o
  -3   3   4      832.57      831.66      7.76 o
  -2   3   4     1774.17     1740.55     15.58 o
  -1   3   4        5.89        7.39      0.58 o
   0   3   4      299.95      313.72      4.47 o
   1   3   4       12.78       12.45      0.65 o
   2   3   4       10.89        7.74      0.49 o
   3   3   4      128.97      128.16      2.07 o
   4   3   4      651.35      640.30      6.30 o
   5   3   4      216.10      228.16      2.88 o
   6   3   4      336.49      344.07      4.43 o
   7   3   4       15.67       14.17      0.83 o
   8   3   4        5.25        3.58      0.75 o
   9   3   4        9.94        6.65      1.05 o
  10   3   4       61.11       65.67      2.48 o
  11   3   4        4.04        3.58      1.21 o
 -12   4   4       21.59       24.07      1.81 o
 -11   4   4       15.92       19.77      1.62 o
 -10   4   4       14.01       13.05      1.41 o
  -9   4   4       95.25       85.22      2.29 o
  -8   4   4       57.05       52.75      1.79 o
  -7   4   4       81.01       79.47      2.03 o
  -6   4   4      133.46      145.77      2.45 o
  -5   4   4        2.88        2.52      0.62 o
  -4   4   4       56.44       55.26      1.39 o
  -3   4   4      491.80      487.05      5.44 o
  -2   4   4      102.79       91.13      1.86 o
  -1   4   4       26.28       30.03      1.41 o
   0   4   4      203.51      192.62      3.55 o
   1   4   4        0.03       -0.06      0.52 o
   2   4   4       57.76       68.00      1.61 o
   3   4   4       19.32       19.99      0.92 o
   4   4   4       17.43       16.38      0.84 o
   5   4   4       42.22       40.37      1.22 o
   6   4   4       55.53       58.85      1.62 o
   7   4   4        0.25        1.85      0.87 o
   8   4   4      189.49      188.71      3.24 o
   9   4   4        0.03       -0.75      0.81 o
  10   4   4       19.21       19.60      1.61 o
  11   4   4        1.16        3.93      1.46 o
 -11   5   4        0.14        0.35      1.20 o
 -10   5   4       71.46       68.80      2.63 o
  -9   5   4       17.37       16.33      1.51 o
  -8   5   4       54.42       54.40      1.90 o
  -7   5   4       14.68       13.38      1.13 o
  -6   5   4        0.27        0.14      0.84 o
  -5   5   4      264.54      266.15      4.49 o
  -4   5   4        2.16        1.82      0.72 o
  -3   5   4       69.57       69.62      2.50 o
  -2   5   4      563.47      563.15      7.13 o
  -1   5   4      117.74      118.76      2.33 o
   0   5   4        0.84        0.45      0.81 o
   1   5   4      147.26      148.90      2.64 o
   2   5   4       15.61       18.52      0.93 o
   3   5   4        0.21        0.07      0.63 o
   4   5   4       29.70       26.79      1.36 o
   5   5   4        0.00       -0.88      0.76 o
   6   5   4       33.32       34.72      2.43 o
   7   5   4      253.30      261.20      4.29 o
   8   5   4       19.24       18.16      1.39 o
   9   5   4        0.44        0.06      1.13 o
  10   5   4        1.25        0.76      1.38 o
 -10   6   4        0.05        1.64      1.45 o
  -9   6   4       36.27       30.87      2.62 o
  -8   6   4        6.01        3.99      1.24 o
  -7   6   4        8.37        5.49      1.46 o
  -6   6   4        0.16        0.64      1.17 o
  -5   6   4        6.53        3.68      1.26 o
  -4   6   4      137.07      142.60      3.35 o
  -3   6   4      242.88      235.87      4.27 o
  -2   6   4        3.70        3.01      0.97 o
  -1   6   4      205.87      191.81      3.67 o
   0   6   4       53.20       52.92      2.19 o
   1   6   4       36.13       37.26      1.50 o
   2   6   4        9.28        8.02      0.97 o
   3   6   4        0.43       -0.25      1.05 o
   4   6   4        4.11        3.69      1.42 o
   5   6   4        0.86       -0.36      1.11 o
   6   6   4       10.19        8.22      1.36 o
   7   6   4       76.26       78.86      3.87 o
   8   6   4       27.31       32.47      2.60 o
  -8   7   4       23.00       20.90      2.44 o
  -7   7   4       42.15       40.63      2.89 o
  -6   7   4       25.10       24.72      2.36 o
  -5   7   4        0.66        0.84      1.47 o
  -4   7   4       54.42       61.82      3.23 o
  -3   7   4       87.30       90.11      3.73 o
  -2   7   4        1.59        3.50      1.52 o
  -1   7   4        1.82        1.64      1.42 o
   0   7   4        0.42        1.18      1.25 o
   1   7   4      146.47      141.46      3.75 o
   2   7   4       21.03       21.17      1.76 o
   3   7   4        2.47        1.53      1.30 o
   4   7   4        0.15       -1.69      1.13 o
   5   7   4       49.75       52.72      2.61 o
   6   7   4        2.63        2.48      1.39 o
  -5   8   4       26.01       30.18      2.75 o
  -4   8   4       16.50       14.81      2.23 o
  -3   8   4        3.52        2.76      1.96 o
  -2   8   4       11.23       12.74      2.12 o
  -1   8   4        1.60        1.17      1.35 o
   0   8   4        0.07       -0.42      1.33 o
   1   8   4        3.00        0.09      1.37 o
   2   8   4        7.45        6.66      1.61 o
   3   8   4       70.12       71.59      4.09 o
 -14   1   5        5.59        6.05      1.29 o
 -13   1   5       27.61       31.76      1.73 o
 -12   1   5        0.40       -0.83      0.88 o
 -11   1   5       28.46       25.86      1.44 o
 -10   1   5      193.69      181.53      2.88 o
  -9   1   5       33.75       35.01      1.52 o
  -8   1   5      227.71      253.02      3.06 o
  -7   1   5      101.06       88.68      1.40 o
  -6   1   5      413.98      436.79      3.97 o
  -5   1   5      223.64      240.38      2.23 o
  -4   1   5     1860.00     1874.38     14.58 o
  -3   1   5     2027.33     1960.93     16.99 o
  -2   1   5     1833.14     1792.04     13.44 o
  -1   1   5      157.99      165.87      1.77 o
   0   1   5     2220.66     2146.69     18.66 o
   1   1   5      306.45      275.91      2.86 o
   2   1   5      366.79      348.17      3.14 o
   3   1   5        1.66        1.41      0.28 o
   4   1   5       78.13       75.00      1.06 o
   5   1   5      452.05      439.94      3.88 o
   6   1   5        0.51        1.23      0.39 o
   7   1   5       70.91       70.38      1.34 o
   8   1   5        8.19        6.37      0.72 o
   9   1   5      221.02      204.57      3.64 o
  10   1   5       64.36       62.63      2.05 o
  11   1   5        0.94        0.05      0.92 o
  12   1   5        0.07        0.09      1.05 o
 -14   2   5        4.60        5.87      1.51 o
 -13   2   5        0.00       -0.45      1.12 o
 -12   2   5       45.83       40.88      2.00 o
 -11   2   5       54.45       59.97      2.32 o
 -10   2   5      312.82      307.55      4.63 o
  -9   2   5      195.06      203.40      3.35 o
  -8   2   5       45.02       38.61      1.55 o
  -7   2   5       24.72       27.03      0.86 o
  -6   2   5       86.79       94.64      1.70 o
  -5   2   5      314.39      327.49      3.30 o
  -4   2   5       82.44       94.66      1.68 o
  -3   2   5      148.37      155.19      1.93 o
  -2   2   5     1908.99     1948.85     18.30 o
  -1   2   5      203.12      202.23      2.17 o
   0   2   5       16.39       18.89      0.69 o
   1   2   5      667.87      686.54      6.34 o
   2   2   5        4.42        0.91      0.23 o
   3   2   5       13.02       15.15      0.57 o
   4   2   5      127.56      137.04      1.75 o
   5   2   5       92.03      115.83      1.68 o
   6   2   5      246.94      262.25      2.88 o
   7   2   5      150.84      154.26      2.23 o
   8   2   5      103.06       91.93      1.89 o
   9   2   5       79.16       77.24      2.02 o
  10   2   5       12.45       14.74      1.32 o
  11   2   5       12.13        9.88      1.39 o
  12   2   5        6.16        7.13      1.40 o
 -13   3   5        2.47        3.89      1.30 o
 -12   3   5        0.05       -0.02      1.09 o
 -11   3   5       38.09       37.53      1.90 o
 -10   3   5      457.71      450.46      6.17 o
  -9   3   5       98.66      109.68      2.45 o
  -8   3   5      260.41      267.35      3.62 o
  -7   3   5        5.91        7.06      0.62 o
  -6   3   5       35.48       35.50      1.11 o
  -5   3   5       37.24       52.65      1.10 o
  -4   3   5        7.16        4.02      0.43 o
  -3   3   5     1080.70     1076.40     10.76 o
  -2   3   5     3351.53     3435.91     41.86 o
  -1   3   5      629.35      602.98      6.29 o
   0   3   5      653.29      676.29      7.51 o
   1   3   5      130.83      133.56      2.09 o
   2   3   5      239.23      223.19      2.42 o
   3   3   5       41.41       35.22      0.87 o
   4   3   5       48.37       42.69      1.06 o
   5   3   5       89.14       88.22      1.62 o
   6   3   5      241.15      235.78      3.07 o
   7   3   5        0.44        0.55      0.65 o
   8   3   5       17.03       13.85      1.08 o
   9   3   5       44.15       40.39      1.96 o
  10   3   5        2.11        2.77      1.39 o
  11   3   5        0.00       -0.86      1.09 o
 -12   4   5       20.36       21.09      1.77 o
 -11   4   5       57.16       51.64      3.12 o
 -10   4   5        0.01       -1.05      0.97 o
  -9   4   5       76.07       75.52      2.19 o
  -8   4   5       16.53       16.55      1.14 o
  -7   4   5      165.00      169.64      3.33 o
  -6   4   5      231.88      222.74      3.20 o
  -5   4   5      172.25      184.83      2.74 o
  -4   4   5       90.95       93.82      1.76 o
  -3   4   5      244.91      246.05      3.52 o
  -2   4   5        0.28       -0.80      0.53 o
  -1   4   5     1739.91     1748.10     20.43 o
   0   4   5        0.11       -0.14      0.49 o
   1   4   5        0.61        1.07      0.50 o
   2   4   5        5.01        3.83      0.54 o
   3   4   5        7.25        6.30      0.72 o
   4   4   5      101.10       97.98      1.75 o
   5   4   5      337.41      343.09      4.06 o
   6   4   5       25.45       21.67      1.24 o
   7   4   5      258.13      270.16      5.19 o
   8   4   5      181.57      190.07      3.28 o
   9   4   5       64.65       68.05      2.24 o
  10   4   5        1.43       -0.17      1.08 o
 -11   5   5        2.72        5.73      1.51 o
 -10   5   5        5.96        8.95      1.38 o
  -9   5   5        0.26       -0.92      0.93 o
  -8   5   5        9.27        8.63      1.36 o
  -7   5   5      148.04      151.08      3.04 o
  -6   5   5        0.00       -0.53      0.81 o
  -5   5   5       53.01       59.07      1.96 o
  -4   5   5      109.93       97.50      2.15 o
  -3   5   5      477.53      454.87      5.88 o
  -2   5   5       46.03       47.93      1.56 o
  -1   5   5       21.69       20.42      1.07 o
   0   5   5      602.79      611.86      7.36 o
   1   5   5        9.88        9.15      1.73 o
   2   5   5       78.15       85.62      1.96 o
   3   5   5       22.82       26.07      1.33 o
   4   5   5       27.55       26.81      1.38 o
   5   5   5       43.11       45.13      1.84 o
   6   5   5       33.67       34.05      1.58 o
   7   5   5       68.85       79.10      2.33 o
   8   5   5        8.01        7.85      1.28 o
   9   5   5        4.46        4.33      1.31 o
 -10   6   5        4.17        4.39      1.71 o
  -9   6   5        0.37       -1.43      1.28 o
  -8   6   5        0.70       -0.47      1.33 o
  -7   6   5       47.01       44.49      3.44 o
  -6   6   5       28.87       28.38      1.90 o
  -5   6   5        1.48       -0.36      1.08 o
  -4   6   5        4.04        2.20      1.05 o
  -3   6   5       59.73       54.98      2.02 o
  -2   6   5       58.53       57.51      2.05 o
  -1   6   5       73.43       74.82      2.25 o
   0   6   5       63.33       62.04      2.04 o
   1   6   5       72.43       68.96      2.13 o
   2   6   5        0.88       -0.09      0.98 o
   3   6   5      176.85      182.09      4.12 o
   4   6   5        1.25        1.76      1.09 o
   5   6   5       33.65       33.75      1.79 o
   6   6   5        3.85        3.49      1.26 o
   7   6   5       26.48       27.61      2.07 o
   8   6   5        1.24        4.58      1.58 o
  -8   7   5        0.07        0.70      1.72 o
  -7   7   5       17.36       14.86      2.99 o
  -6   7   5        0.90       -2.01      1.34 o
  -5   7   5       18.50       23.74      2.32 o
  -4   7   5        1.33        0.34      1.50 o
  -3   7   5        0.00        3.73      1.60 o
  -2   7   5       11.74       11.48      1.87 o
  -1   7   5      142.57      130.55      4.36 o
   0   7   5        1.05        1.08      1.53 o
   1   7   5        0.07       -1.47      1.98 o
   2   7   5        1.60        2.34      1.26 o
   3   7   5       10.63       10.00      1.54 o
   4   7   5        1.51        0.08      1.23 o
   5   7   5        9.16        6.67      1.55 o
   6   7   5       13.96       14.62      2.19 o
  -5   8   5        0.58       -0.75      2.12 o
  -4   8   5        6.12       11.20      2.20 o
  -3   8   5      111.23      114.02      4.48 o
  -2   8   5       39.50       37.88      2.86 o
  -1   8   5        3.92        2.16      3.14 o
   0   8   5       14.72       14.52      1.94 o
   1   8   5       10.96       12.43      1.79 o
   2   8   5        9.71        7.88      2.27 o
   3   8   5        3.09        0.49      1.51 o
 -14   0   6       60.15       75.48      3.63 o
 -13   0   6      137.30      139.88      4.69 o
 -12   0   6        5.02        3.49      1.47 o
 -11   0   6       41.28       35.27      2.23 o
 -10   0   6      585.83      574.69     10.14 o
  -9   0   6        0.01       -0.56      0.48 o
  -8   0   6       22.24       20.19      0.98 o
  -7   0   6      191.58      203.18      3.13 o
  -6   0   6     2015.37     2108.81     21.98 o
  -5   0   6      110.96      122.26      1.76 o
  -4   0   6       92.62       82.13      1.19 o
  -3   0   6      115.48      113.23      2.08 o
  -2   0   6     2087.13     1985.23     22.17 o
  -1   0   6       95.68       88.00      1.34 o
   0   0   6     2573.35     2491.47     35.79 o
   1   0   6       56.06       61.48      1.34 o
   2   0   6      221.01      257.81      3.42 o
   3   0   6       38.51       31.63      0.96 o
   4   0   6     1422.47     1471.28     16.54 o
   5   0   6      286.96      280.55      3.99 o
   6   0   6       43.02       49.38      1.47 o
   7   0   6        0.25        0.26      0.61 o
   8   0   6       25.33       27.76      1.50 o
   9   0   6       20.41       17.12      1.72 o
  10   0   6        1.14        2.09      1.33 o
  11   0   6       17.38       22.70      2.16 o
  12   0   6       13.98       16.79      2.21 o
 -14   1   6        5.61        8.53      1.59 o
 -13   1   6        4.57        6.25      1.19 o
 -12   1   6      145.24      141.58      3.07 o
 -11   1   6      734.89      702.52      8.65 o
 -10   1   6      553.24      568.49      6.54 o
  -9   1   6       31.59       31.83      1.01 o
  -8   1   6      191.87      209.99      2.57 o
  -7   1   6     1052.58     1139.89      9.84 o
  -6   1   6      132.33      153.72      1.78 o
  -5   1   6     1383.85     1465.76     10.99 o
  -4   1   6       78.40       82.07      1.01 o
  -3   1   6      196.16      194.87      2.03 o
  -2   1   6      536.37      511.29      5.06 o
  -1   1   6       18.55       16.68      0.39 o
   0   1   6        7.53        9.87      0.36 o
   1   1   6       98.14      103.73      1.31 o
   2   1   6      494.51      503.87      4.41 o
   3   1   6      759.32      803.30      6.58 o
   4   1   6      692.99      774.38      6.49 o
   5   1   6       96.83      103.08      1.38 o
   6   1   6       40.77       38.50      0.96 o
   7   1   6       11.41        9.16      0.64 o
   8   1   6       31.96       30.87      1.24 o
   9   1   6       85.56       77.06      2.16 o
  10   1   6       66.47       60.90      2.07 o
  11   1   6       11.54       19.41      1.50 o
 -14   2   6       18.88       19.68      2.00 o
 -13   2   6        1.67        0.41      1.18 o
 -12   2   6      137.23      142.35      3.52 o
 -11   2   6       20.30       17.61      1.49 o
 -10   2   6      583.49      566.66      7.20 o
  -9   2   6       52.88       57.13      1.77 o
  -8   2   6       35.50       32.27      1.01 o
  -7   2   6      378.22      392.43      4.73 o
  -6   2   6      628.20      676.45      6.12 o
  -5   2   6       47.40       50.35      0.99 o
  -4   2   6        1.39        1.66      0.32 o
  -3   2   6      188.61      190.41      2.33 o
  -2   2   6      201.06      199.50      2.19 o
  -1   2   6      826.09      826.61      7.52 o
   0   2   6      216.45      223.00      2.32 o
   1   2   6        7.54        7.99      0.55 o
   2   2   6      134.27      132.14      1.54 o
   3   2   6      374.74      394.79      4.00 o
   4   2   6      153.05      164.95      2.12 o
   5   2   6      208.35      216.58      2.55 o
   6   2   6      422.11      423.49      4.16 o
   7   2   6      216.42      215.65      2.95 o
   8   2   6       38.33       37.44      1.55 o
   9   2   6        2.18        0.50      0.88 o
  10   2   6        6.63        6.76      1.16 o
  11   2   6        0.72       -0.25      1.13 o
 -13   3   6       13.05       17.17      1.93 o
 -12   3   6        0.01       -1.49      0.99 o
 -11   3   6       19.73       20.52      2.72 o
 -10   3   6      246.45      228.94      4.32 o
  -9   3   6       77.95       79.22      2.09 o
  -8   3   6       42.05       38.34      1.16 o
  -7   3   6       85.65       90.33      1.97 o
  -6   3   6        3.68        4.48      0.57 o
  -5   3   6      208.45      232.67      3.26 o
  -4   3   6      404.16      415.03      4.33 o
  -3   3   6      238.39      244.01      3.23 o
  -2   3   6      385.51      377.47      6.14 o
  -1   3   6     2048.10     2025.98     20.89 o
   0   3   6     2886.95     2920.79     29.76 o
   1   3   6      145.21      148.44      2.23 o
   2   3   6       57.17       59.20      1.05 o
   3   3   6        1.42        1.19      0.38 o
   4   3   6       14.41        8.73      0.57 o
   5   3   6      273.58      285.04      3.40 o
   6   3   6        3.97        1.71      0.63 o
   7   3   6      572.86      580.78      6.70 o
   8   3   6        9.14        7.48      1.07 o
   9   3   6       29.26       29.13      1.69 o
  10   3   6        0.99       -0.02      1.03 o
  11   3   6        1.96        1.84      1.22 o
 -13   4   6       42.10       50.34      2.77 o
 -12   4   6        1.13       -0.53      1.23 o
 -11   4   6       12.67       13.31      1.47 o
 -10   4   6        0.00       -0.63      1.00 o
  -9   4   6      121.26      115.41      2.93 o
  -8   4   6        1.29       -0.46      0.74 o
  -7   4   6      197.03      184.79      3.50 o
  -6   4   6        5.90        6.42      0.73 o
  -5   4   6      261.94      263.81      3.36 o
  -4   4   6      355.97      361.12      5.15 o
  -3   4   6     1807.80     1767.38     18.65 o
  -2   4   6       77.90       79.26      1.90 o
  -1   4   6        4.45        2.19      0.57 o
   0   4   6      298.28      294.34      3.89 o
   1   4   6        0.05       -0.04      0.48 o
   2   4   6      112.76      113.01      1.88 o
   3   4   6      200.44      206.55      2.68 o
   4   4   6      112.24      106.42      1.85 o
   5   4   6      225.28      231.87      3.31 o
   6   4   6      172.89      167.12      3.09 o
   7   4   6       69.64       74.73      3.30 o
   8   4   6       32.29       32.91      1.78 o
   9   4   6        2.43        3.38      1.09 o
  10   4   6        0.62       -1.17      1.11 o
 -11   5   6        2.33        1.91      1.39 o
 -10   5   6       48.90       46.02      2.39 o
  -9   5   6       36.46       32.92      1.80 o
  -8   5   6      192.37      193.53      4.50 o
  -7   5   6        2.55        2.08      1.14 o
  -6   5   6       27.40       24.56      1.28 o
  -5   5   6       36.24       35.33      1.57 o
  -4   5   6      362.79      362.91      5.81 o
  -3   5   6       71.57       79.87      2.44 o
  -2   5   6      886.57      870.49     13.12 o
  -1   5   6      204.24      199.29      3.55 o
   0   5   6        8.60        7.31      1.02 o
   1   5   6      600.67      617.21      8.59 o
   2   5   6       65.44       60.31      1.55 o
   3   5   6      249.71      249.53      4.16 o
   4   5   6       47.53       41.62      1.72 o
   5   5   6       56.22       64.72      2.20 o
   6   5   6       64.05       63.47      2.09 o
   7   5   6      184.46      187.73      3.93 o
   8   5   6        0.40       -0.22      1.08 o
   9   5   6       19.58       19.66      1.77 o
 -10   6   6        0.06       -0.75      1.30 o
  -9   6   6      121.92      124.18      4.58 o
  -8   6   6        0.42       -0.88      1.37 o
  -7   6   6      238.50      228.68      6.03 o
  -6   6   6       12.10       12.16      1.80 o
  -5   6   6       34.45       30.86      2.29 o
  -4   6   6       61.45       47.84      3.82 o
  -3   6   6      636.11      610.87      9.65 o
  -2   6   6      334.00      331.16      6.06 o
  -1   6   6      208.96      209.91      5.93 o
   0   6   6      130.86      128.59      3.98 o
   1   6   6       53.24       49.44      3.31 o
   2   6   6        2.43        1.63      1.07 o
   3   6   6       13.31       11.94      1.38 o
   4   6   6       43.26       43.97      3.00 o
   5   6   6       11.22        8.31      1.30 o
   6   6   6      309.05      335.90      6.87 o
   7   6   6        0.11        1.73      1.44 o
  -8   7   6        0.05       -1.35      1.50 o
  -7   7   6        9.74        8.23      1.93 o
  -6   7   6        0.63       -0.02      1.55 o
  -5   7   6        5.51        5.09      1.78 o
  -4   7   6      130.74      138.92      4.68 o
  -3   7   6       39.09       40.15      2.72 o
  -2   7   6      138.83      126.22      6.70 o
  -1   7   6        3.12        2.96      1.60 o
   0   7   6       41.12       47.28      2.77 o
   1   7   6       15.24       12.33      1.57 o
   2   7   6        1.49        1.95      1.30 o
   3   7   6        1.21        1.09      1.28 o
   4   7   6       17.17       19.42      1.84 o
   5   7   6       18.22       18.20      1.96 o
  -5   8   6        2.04        0.37      2.59 o
  -4   8   6      244.60      261.80      7.08 o
  -3   8   6       54.75       56.59      3.38 o
  -2   8   6       15.14        9.73      2.09 o
  -1   8   6       73.52       70.93      3.69 o
   0   8   6        0.20       -0.96      1.31 o
   1   8   6        4.22        0.69      1.47 o
   2   8   6        2.52        1.33      2.08 o
 -14   1   7        5.65        3.78      1.55 o
 -13   1   7       27.44       31.70      1.87 o
 -12   1   7        9.23       10.50      1.35 o
 -11   1   7      539.05      541.01      7.85 o
 -10   1   7      548.22      559.08      7.79 o
  -9   1   7       12.51       15.76      0.79 o
  -8   1   7       20.12       23.11      0.78 o
  -7   1   7        0.26        0.20      0.34 o
  -6   1   7      671.42      728.13      6.15 o
  -5   1   7      105.15      132.09      1.50 o
  -4   1   7      151.94      153.92      1.75 o
  -3   1   7       36.74       38.79      1.00 o
  -2   1   7      194.68      194.14      2.25 o
  -1   1   7     1064.77     1062.29     10.67 o
   0   1   7     1103.27     1120.78     11.26 o
   1   1   7     2186.00     2205.09     19.12 o
   2   1   7      392.88      419.05      3.75 o
   3   1   7      236.93      229.79      2.35 o
   4   1   7        2.88        4.97      0.43 o
   5   1   7        3.78        1.81      0.38 o
   6   1   7       77.34       79.03      1.37 o
   7   1   7       41.16       34.90      1.25 o
   8   1   7       31.40       29.74      1.38 o
   9   1   7        2.29        3.15      0.96 o
  10   1   7       64.95       68.94      2.22 o
  11   1   7       15.83       16.83      1.50 o
 -14   2   7        0.36        1.78      1.44 o
 -13   2   7        9.02        7.55      1.61 o
 -12   2   7       17.95       14.21      1.47 o
 -11   2   7       28.65       31.01      1.74 o
 -10   2   7        0.27       -0.51      1.07 o
  -9   2   7       77.71       69.92      1.83 o
  -8   2   7       48.57       42.78      1.53 o
  -7   2   7       12.16       13.25      0.78 o
  -6   2   7        0.53        1.09      0.39 o
  -5   2   7      845.21      860.04      7.58 o
  -4   2   7      236.72      251.81      3.90 o
  -3   2   7      225.61      222.94      2.62 o
  -2   2   7      146.10      142.36      1.82 o
  -1   2   7      164.45      186.93      2.42 o
   0   2   7        3.89        1.96      0.30 o
   1   2   7       59.83       76.74      1.25 o
   2   2   7      375.92      423.23      4.20 o
   3   2   7       18.28       18.81      0.60 o
   4   2   7       41.08       40.16      0.98 o
   5   2   7        8.82        8.45      0.73 o
   6   2   7      149.89      147.69      2.02 o
   7   2   7       30.34       26.47      1.27 o
   8   2   7      274.79      266.69      4.19 o
   9   2   7       26.11       28.66      1.54 o
  10   2   7        0.08        0.28      1.04 o
  11   2   7        8.44       10.94      1.50 o
 -13   3   7        0.18       -0.64      1.23 o
 -12   3   7        4.52        3.28      1.29 o
 -11   3   7       50.49       48.46      2.05 o
 -10   3   7        5.07        7.64      1.22 o
  -9   3   7        7.92        4.54      0.87 o
  -8   3   7       16.71       17.32      1.04 o
  -7   3   7      262.53      265.17      3.88 o
  -6   3   7      252.15      244.80      3.00 o
  -5   3   7       42.64       39.59      1.08 o
  -4   3   7        4.08        3.07      0.42 o
  -3   3   7        6.55        6.55      0.48 o
  -2   3   7      960.41      978.52      9.68 o
  -1   3   7       22.46       25.60      0.76 o
   0   3   7      466.05      531.14      5.60 o
   1   3   7      380.08      417.57      5.01 o
   2   3   7      625.66      595.26      7.27 o
   3   3   7       81.77       83.09      1.52 o
   4   3   7      286.11      296.70      3.43 o
   5   3   7        8.43        8.47      0.70 o
   6   3   7      120.03      124.82      2.50 o
   7   3   7      316.71      303.28      4.53 o
   8   3   7       78.89       80.15      2.24 o
   9   3   7      160.83      154.48      3.52 o
  10   3   7       16.57       15.82      1.51 o
 -12   4   7        1.62        1.71      1.33 o
 -11   4   7       27.08       29.40      2.18 o
 -10   4   7       52.56       57.64      2.23 o
  -9   4   7       39.70       40.57      1.86 o
  -8   4   7      146.42      149.07      3.71 o
  -7   4   7      235.12      223.59      3.95 o
  -6   4   7       26.00       25.27      1.16 o
  -5   4   7        0.27        0.70      0.47 o
  -4   4   7      163.44      165.99      2.17 o
  -3   4   7        4.04        8.79      1.04 o
  -2   4   7       12.99       11.10      0.77 o
  -1   4   7      297.10      294.60      3.89 o
   0   4   7        1.27        1.88      0.51 o
   1   4   7      123.55      118.93      2.29 o
   2   4   7        0.31        0.98      0.50 o
   3   4   7      279.13      280.31      3.34 o
   4   4   7       48.67       46.99      1.28 o
   5   4   7      861.62      876.74     10.00 o
   6   4   7      295.08      295.60      4.42 o
   7   4   7       42.27       47.00      1.92 o
   8   4   7       89.53       78.53      2.30 o
   9   4   7      121.08      127.60      3.01 o
 -11   5   7        3.08        1.94      1.40 o
 -10   5   7        0.00        1.93      1.30 o
  -9   5   7        5.52        3.19      1.30 o
  -8   5   7        1.17        1.36      1.44 o
  -7   5   7        3.30        7.36      1.54 o
  -6   5   7        9.13        9.72      1.34 o
  -5   5   7       44.04       42.80      2.31 o
  -4   5   7        9.81       10.27      0.94 o
  -3   5   7      282.97      279.98      4.74 o
  -2   5   7      148.90      134.13      2.51 o
  -1   5   7       65.60       58.95      2.13 o
   0   5   7      353.49      351.23      4.71 o
   1   5   7       87.12       84.64      1.94 o
   2   5   7       87.90       83.70      2.48 o
   3   5   7       11.93       12.96      1.48 o
   4   5   7       37.48       35.62      1.66 o
   5   5   7        7.33        6.59      1.11 o
   6   5   7       88.57       94.73      2.70 o
   7   5   7        9.75       11.93      2.27 o
   8   5   7       30.82       30.84      1.89 o
 -10   6   7        3.93        5.77      1.58 o
  -9   6   7        9.43        6.72      1.84 o
  -8   6   7       26.62       23.76      2.32 o
  -7   6   7        0.61        0.54      1.40 o
  -6   6   7      153.69      152.51      4.73 o
  -5   6   7        0.01        0.10      1.54 o
  -4   6   7      261.61      249.96      6.09 o
  -3   6   7      311.10      310.94      6.97 o
  -2   6   7      210.69      200.09      5.24 o
  -1   6   7       35.75       28.21      2.07 o
   0   6   7        2.11       -0.72      1.15 o
   1   6   7        0.05       -2.12      1.41 o
   2   6   7        0.00       -0.28      0.97 o
   3   6   7        0.01        0.62      1.09 o
   4   6   7       33.43       34.65      1.80 o
   5   6   7        0.54        0.21      1.24 o
   6   6   7       71.82       79.48      3.53 o
   7   6   7        0.05        0.52      1.39 o
  -8   7   7        5.00        6.74      1.92 o
  -7   7   7       22.88       24.88      4.71 o
  -6   7   7        6.54        4.77      1.82 o
  -5   7   7        0.08       -0.69      1.55 o
  -4   7   7       34.54       35.40      2.67 o
  -3   7   7        0.93        5.47      1.79 o
  -2   7   7       27.02       33.20      2.53 o
  -1   7   7        2.25        0.41      2.25 o
   0   7   7       10.73       10.62      1.90 o
   1   7   7       37.42       45.13      2.35 o
   2   7   7       36.22       38.26      2.20 o
   3   7   7       18.81       18.57      2.08 o
   4   7   7        9.28        9.06      2.76 o
   5   7   7        2.91        5.20      1.58 o
  -4   8   7        0.69        9.13      2.24 o
  -3   8   7       59.47       65.20      3.76 o
  -2   8   7        5.01        4.29      1.95 o
  -1   8   7       50.02       48.95      3.15 o
   0   8   7       37.01       33.85      2.62 o
   1   8   7        0.72       -0.20      1.64 o
 -14   0   8       72.70       67.63      3.92 o
 -13   0   8       70.08       57.98      2.99 o
 -12   0   8        1.10        0.17      1.20 o
 -11   0   8      186.43      168.66      4.49 o
 -10   0   8        3.06        5.41      1.46 o
  -9   0   8      394.89      411.38      5.58 o
  -8   0   8       54.77       43.88      1.25 o
  -7   0   8     1034.40     1065.04     14.45 o
  -6   0   8     1130.48     1234.60     13.99 o
  -5   0   8     3583.87     3850.70     47.33 o
  -4   0   8      847.48      882.00     12.96 o
  -3   0   8      162.42      178.05      2.60 o
  -2   0   8     1124.34     1201.07     17.15 o
  -1   0   8        8.77       17.35      0.64 o
   0   0   8     1110.15     1085.74     15.75 o
   1   0   8      144.50      159.51      2.86 o
   2   0   8      215.54      226.65      2.92 o
   3   0   8     1730.63     1804.52     19.99 o
   4   0   8        1.58        1.97      0.60 o
   5   0   8      558.85      554.73      7.02 o
   6   0   8     1196.63     1161.87     16.48 o
   7   0   8        6.97        3.47      1.11 o
   8   0   8       12.68       10.74      1.44 o
   9   0   8       47.07       44.26      2.44 o
  10   0   8       52.92       47.63      2.71 o
  11   0   8       40.33       48.37      2.92 o
 -14   1   8        4.65        6.28      1.82 o
 -13   1   8       26.41       24.67      2.04 o
 -12   1   8       56.61       50.88      2.07 o
 -11   1   8      454.34      432.84      6.59 o
 -10   1   8      326.88      351.18      5.46 o
  -9   1   8        8.81        8.04      0.63 o
  -8   1   8       43.10       48.81      1.13 o
  -7   1   8       10.67       13.93      0.71 o
  -6   1   8       89.64       94.63      1.38 o
  -5   1   8        3.19        4.15      0.32 o
  -4   1   8      843.27      879.00      8.56 o
  -3   1   8      553.26      587.69      5.75 o
  -2   1   8      246.33      277.50      2.89 o
  -1   1   8      540.49      593.79      6.14 o
   0   1   8     2171.86     2311.03     22.81 o
   1   1   8      468.35      482.58      4.53 o
   2   1   8      924.22      924.90      8.27 o
   3   1   8       32.58       31.57      0.82 o
   4   1   8      419.35      433.45      3.77 o
   5   1   8      226.84      222.06      2.46 o
   6   1   8      193.10      194.38      2.36 o
   7   1   8       19.15       21.91      1.17 o
   8   1   8      136.59      125.05      2.65 o
   9   1   8       39.64       38.90      1.67 o
  10   1   8        5.33        9.65      1.22 o
  11   1   8        0.50        1.58      1.16 o
 -14   2   8        3.33        1.41      1.60 o
 -13   2   8      156.91      158.47      6.05 o
 -12   2   8        9.41       12.48      1.76 o
 -11   2   8        3.61        2.93      1.52 o
 -10   2   8       19.91       18.35      1.46 o
  -9   2   8      158.81      172.16      2.95 o
  -8   2   8       36.43       38.90      1.07 o
  -7   2   8        6.19        7.66      0.58 o
  -6   2   8       83.48      100.32      1.53 o
  -5   2   8       36.91       32.84      0.82 o
  -4   2   8       68.74       78.95      1.60 o
  -3   2   8       17.88       16.45      0.59 o
  -2   2   8      482.80      508.23      5.68 o
  -1   2   8     1328.70     1452.70     13.79 o
   0   2   8       10.11       15.58      0.55 o
   1   2   8        4.81        7.31      0.44 o
   2   2   8       67.26       74.00      1.29 o
   3   2   8       57.66       67.47      1.08 o
   4   2   8      692.24      692.64      6.31 o
   5   2   8      425.32      421.29      4.52 o
   6   2   8       58.00       60.36      1.47 o
   7   2   8      226.41      215.38      4.75 o
   8   2   8      137.91      133.17      3.07 o
   9   2   8       62.79       68.91      2.35 o
  10   2   8        1.01        2.89      1.16 o
 -13   3   8       13.87       14.82      1.83 o
 -12   3   8      102.81       95.34      3.28 o
 -11   3   8        2.04        3.75      1.32 o
 -10   3   8        7.62        7.46      1.16 o
  -9   3   8       21.99       20.42      1.32 o
  -8   3   8       60.20       57.87      1.54 o
  -7   3   8        9.53       10.03      1.27 o
  -6   3   8      121.14      116.23      1.83 o
  -5   3   8      234.21      233.73      2.80 o
  -4   3   8        2.20        2.02      0.41 o
  -3   3   8      611.60      666.39      6.89 o
  -2   3   8        0.29        1.18      0.41 o
  -1   3   8       82.98       88.09      1.44 o
   0   3   8      241.38      247.60      3.23 o
   1   3   8        1.42        2.38      0.48 o
   2   3   8       13.00       13.06      0.60 o
   3   3   8        4.07        1.95      0.43 o
   4   3   8      229.12      220.60      2.78 o
   5   3   8      113.17      112.08      2.08 o
   6   3   8        0.24       -0.08      0.89 o
   7   3   8       63.18       55.47      1.86 o
   8   3   8       38.78       40.89      2.20 o
   9   3   8        1.90       -0.23      0.99 o
  10   3   8       11.05        9.34      1.43 o
 -12   4   8        4.32        3.04      1.56 o
 -11   4   8       15.62       14.14      2.61 o
 -10   4   8       36.34       34.61      2.05 o
  -9   4   8       12.71       11.42      1.50 o
  -8   4   8       66.57       60.76      2.37 o
  -7   4   8       19.63       17.90      1.20 o
  -6   4   8       12.58       14.15      0.88 o
  -5   4   8       20.90       18.95      0.97 o
  -4   4   8       57.01       69.21      1.33 o
  -3   4   8      184.08      196.77      3.43 o
  -2   4   8      290.58      304.27      4.39 o
  -1   4   8      114.06      121.74      2.31 o
   0   4   8       19.84       20.98      1.03 o
   1   4   8      126.74      125.58      3.78 o
   2   4   8        6.75        6.64      0.70 o
   3   4   8      105.13      103.31      1.89 o
   4   4   8      149.08      152.16      2.75 o
   5   4   8       89.93       86.52      2.16 o
   6   4   8      151.86      145.58      3.15 o
   7   4   8        3.13        5.02      1.36 o
   8   4   8       23.20       25.09      1.58 o
   9   4   8        0.98        1.66      1.12 o
 -11   5   8        0.07        1.33      1.35 o
 -10   5   8       68.84       66.91      2.85 o
  -9   5   8       26.88       23.92      2.26 o
  -8   5   8        2.84        1.53      1.36 o
  -7   5   8      105.75       92.14      3.46 o
  -6   5   8      281.57      274.43      6.27 o
  -5   5   8      436.33      429.52      6.37 o
  -4   5   8      272.64      283.74      4.56 o
  -3   5   8       65.52       69.71      1.82 o
  -2   5   8       40.11       34.78      1.31 o
  -1   5   8        2.96        0.90      0.92 o
   0   5   8       92.59       91.56      2.96 o
   1   5   8       49.67       44.45      2.21 o
   2   5   8      101.03       97.13      2.66 o
   3   5   8      332.39      326.82      5.14 o
   4   5   8        0.92        0.41      0.91 o
   5   5   8       13.20       13.80      1.49 o
   6   5   8       63.94       62.09      2.26 o
   7   5   8       26.19       27.32      1.71 o
   8   5   8        2.52        1.81      1.12 o
 -10   6   8        3.07        2.24      1.46 o
  -9   6   8        0.24       -2.06      1.38 o
  -8   6   8        4.97        3.87      1.58 o
  -7   6   8        0.11       -0.29      1.76 o
  -6   6   8       21.10       18.61      2.03 o
  -5   6   8        8.78        9.89      2.02 o
  -4   6   8      601.58      610.53     11.46 o
  -3   6   8       48.94       39.18      2.49 o
  -2   6   8      408.65      411.13      8.36 o
  -1   6   8       26.96       21.76      3.06 o
   0   6   8       62.22       74.39      3.24 o
   1   6   8        0.26       -1.08      1.19 o
   2   6   8       91.12       88.97      2.83 o
   3   6   8       30.87       36.15      2.29 o
   4   6   8      314.96      307.10      5.87 o
   5   6   8       84.49       92.51      3.14 o
   6   6   8       82.30       96.79      3.35 o
  -8   7   8        4.00        7.88      2.09 o
  -7   7   8        1.42        3.11      1.80 o
  -6   7   8       60.87       62.45      3.33 o
  -5   7   8      282.51      277.55      7.00 o
  -4   7   8      244.45      245.78      9.12 o
  -3   7   8      113.52      125.07      4.48 o
  -2   7   8      108.18      100.40      3.94 o
  -1   7   8      436.19      430.64      9.11 o
   0   7   8       74.68       61.65      3.24 o
   1   7   8       67.12       72.63      3.17 o
   2   7   8       29.51       26.59      2.68 o
   3   7   8       10.37        7.57      2.61 o
   4   7   8       16.08       14.71      2.03 o
  -3   8   8        6.82        7.58      2.53 o
  -2   8   8        0.23       -4.27      4.29 o
  -1   8   8       53.10       53.78      4.04 o
 -14   1   9        3.83        3.35      1.57 o
 -13   1   9        5.07        7.06      1.62 o
 -12   1   9        2.52        2.13      1.69 o
 -11   1   9       15.60       14.14      1.33 o
 -10   1   9        5.23        5.15      0.92 o
  -9   1   9       57.16       59.46      1.40 o
  -8   1   9       57.87       64.94      1.38 o
  -7   1   9       24.18       27.24      0.80 o
  -6   1   9      132.47      142.90      1.61 o
  -5   1   9       46.11       46.12      0.89 o
  -4   1   9        4.04        6.47      0.39 o
  -3   1   9      142.40      141.93      1.98 o
  -2   1   9      304.11      332.54      3.40 o
  -1   1   9      212.96      195.49      2.28 o
   0   1   9       80.78       99.82      3.41 o
   1   1   9      159.13      195.59      2.10 o
   2   1   9        4.74        9.06      0.48 o
   3   1   9      304.94      313.48      3.27 o
   4   1   9      129.48      133.60      1.63 o
   5   1   9      176.91      178.49      2.14 o
   6   1   9      105.18      104.67      2.24 o
   7   1   9       72.05       66.69      1.88 o
   8   1   9        8.29        5.84      1.22 o
   9   1   9       33.38       38.22      1.69 o
  10   1   9        3.98        2.45      1.34 o
 -14   2   9       19.04       21.53      3.10 o
 -13   2   9       12.37       13.54      2.17 o
 -12   2   9      101.97      108.98      5.12 o
 -11   2   9      225.20      225.37      4.27 o
 -10   2   9        0.00        0.23      0.85 o
  -9   2   9      261.48      247.52      4.14 o
  -8   2   9      426.26      423.75      4.32 o
  -7   2   9      106.47      103.99      1.70 o
  -6   2   9      327.22      345.28      3.82 o
  -5   2   9      773.91      830.45      8.38 o
  -4   2   9      435.54      412.79      4.15 o
  -3   2   9      229.67      274.25      3.11 o
  -2   2   9      444.80      497.14      5.10 o
  -1   2   9      393.38      399.93      4.49 o
   0   2   9      318.22      331.28      3.53 o
   1   2   9        0.46       -0.43      0.29 o
   2   2   9        0.92        1.13      0.38 o
   3   2   9        3.58        2.84      0.42 o
   4   2   9       44.63       49.21      1.15 o
   5   2   9      543.43      555.65      6.14 o
   6   2   9      708.66      696.79      8.18 o
   7   2   9       24.38       23.64      1.62 o
   8   2   9       39.26       40.12      1.99 o
   9   2   9        8.26       10.13      1.27 o
  10   2   9        1.85        2.21      1.21 o
 -13   3   9       45.54       49.47      2.86 o
 -12   3   9       10.38       13.16      1.63 o
 -11   3   9      423.21      429.18      7.49 o
 -10   3   9      360.93      355.82      6.36 o
  -9   3   9       38.37       35.49      1.58 o
  -8   3   9        0.39        0.37      0.67 o
  -7   3   9        8.62       10.76      0.73 o
  -6   3   9      206.36      214.10      2.71 o
  -5   3   9       26.29       25.73      0.87 o
  -4   3   9      570.08      585.14      8.34 o
  -3   3   9        2.48        1.41      0.43 o
  -2   3   9        3.14        6.58      0.51 o
  -1   3   9       15.01       14.93      0.71 o
   0   3   9       60.69       68.44      1.44 o
   1   3   9      637.99      652.76      6.81 o
   2   3   9      148.46      152.68      2.54 o
   3   3   9       53.81       60.18      1.31 o
   4   3   9      101.74       97.64      1.74 o
   5   3   9      305.12      302.26      4.63 o
   6   3   9      266.06      267.89      4.43 o
   7   3   9       14.20       13.02      1.15 o
   8   3   9        2.45        1.76      0.99 o
   9   3   9        2.28        1.97      1.16 o
 -12   4   9        7.09        8.15      1.61 o
 -11   4   9       33.35       40.01      2.84 o
 -10   4   9       54.33       54.56      2.44 o
  -9   4   9      203.02      196.97      4.38 o
  -8   4   9      208.93      203.10      6.61 o
  -7   4   9       22.82       23.22      1.52 o
  -6   4   9      128.10      131.05      2.28 o
  -5   4   9      456.95      469.31      6.12 o
  -4   4   9      334.85      343.65      4.17 o
  -3   4   9        4.55        4.01      0.52 o
  -2   4   9       52.99       54.51      1.87 o
  -1   4   9       57.27       63.30      1.48 o
   0   4   9      128.78      132.36      2.26 o
   1   4   9       20.36       24.10      1.12 o
   2   4   9        4.63        2.30      0.52 o
   3   4   9      344.07      334.01      4.51 o
   4   4   9        0.36       -1.10      0.87 o
   5   4   9        4.94        2.20      0.93 o
   6   4   9        2.48        2.70      0.96 o
   7   4   9        5.29        4.02      1.04 o
   8   4   9        2.13       -0.01      0.92 o
 -11   5   9        4.03        4.25      1.50 o
 -10   5   9       65.68       67.47      2.95 o
  -9   5   9        1.16        0.10      1.38 o
  -8   5   9        5.12        6.95      1.60 o
  -7   5   9       22.29       24.03      2.02 o
  -6   5   9        0.54        0.18      1.30 o
  -5   5   9       25.19       26.18      2.00 o
  -4   5   9       14.55       14.29      1.61 o
  -3   5   9      117.84      122.30      3.68 o
  -2   5   9      344.05      344.14      6.92 o
  -1   5   9       23.73       19.64      1.35 o
   0   5   9       70.45       67.27      2.64 o
   1   5   9        0.08       -0.36      1.03 o
   2   5   9       73.24       72.91      2.14 o
   3   5   9      118.51      119.38      3.12 o
   4   5   9        0.77        0.26      1.04 o
   5   5   9       53.36       50.65      2.27 o
   6   5   9        4.10        4.71      1.11 o
   7   5   9       66.03       75.08      3.14 o
 -10   6   9       16.90       11.63      1.93 o
  -9   6   9        0.23       -1.96      1.30 o
  -8   6   9        7.07        6.38      1.70 o
  -7   6   9       22.26       17.91      2.10 o
  -6   6   9       26.22       29.94      4.23 o
  -5   6   9       26.49       29.92      2.61 o
  -4   6   9       62.82       65.63      3.07 o
  -3   6   9        5.84        4.18      1.54 o
  -2   6   9       25.93       27.95      2.11 o
  -1   6   9       48.33       48.44      2.98 o
   0   6   9       37.81       41.94      2.38 o
   1   6   9       12.20        9.37      1.98 o
   2   6   9       87.86       90.14      3.22 o
   3   6   9       22.61       25.53      1.79 o
   4   6   9        4.70        5.51      1.35 o
   5   6   9        7.60       11.07      1.59 o
   6   6   9        3.40        3.96      1.48 o
  -7   7   9        0.00        0.50      2.00 o
  -6   7   9       12.89       14.92      2.77 o
  -5   7   9      104.78      115.74      5.25 o
  -4   7   9       77.02       73.38      4.40 o
  -3   7   9        6.10        5.97      3.35 o
  -2   7   9       12.51       13.22      2.43 o
  -1   7   9       89.01       96.82      4.77 o
   0   7   9       13.43       13.33      2.45 o
   1   7   9        0.00       -1.42      1.32 o
   2   7   9        7.11        3.37      2.38 o
   3   7   9        0.00       -1.92      1.28 o
 -14   0  10        5.86        6.87      3.17 o
 -13   0  10       37.93       43.11      4.92 o
 -12   0  10      221.79      195.29      7.51 o
 -11   0  10      176.61      180.98      4.43 o
 -10   0  10      132.69      119.78      3.26 o
  -9   0  10       32.79       29.45      1.42 o
  -8   0  10       17.53       21.84      1.66 o
  -7   0  10       61.93       70.89      1.95 o
  -6   0  10      750.32      739.23     10.01 o
  -5   0  10        0.58        3.45      0.60 o
  -4   0  10      340.77      338.01      4.70 o
  -3   0  10      112.04      123.54      2.97 o
  -2   0  10      106.75      113.38      4.00 o
  -1   0  10      672.22      770.09     11.31 o
   0   0  10     1992.26     2081.95     29.68 o
   1   0  10      159.12      159.50      2.99 o
   2   0  10      654.86      697.00      9.03 o
   3   0  10       57.25       63.20      1.57 o
   4   0  10       10.78        9.33      0.80 o
   5   0  10     1370.90     1366.04     20.19 o
   6   0  10      776.94      690.67     11.37 o
   7   0  10      292.13      265.68      5.71 o
   8   0  10       48.12       38.94      2.26 o
   9   0  10       96.93      105.59      3.78 o
  10   0  10       51.38       59.39      3.15 o
 -14   1  10        0.54        1.10      1.92 o
 -13   1  10        0.73       -1.61      1.28 o
 -12   1  10       20.98       23.04      1.68 o
 -11   1  10      103.24       96.48      2.90 o
 -10   1  10       21.22       21.12      1.26 o
  -9   1  10        1.18        1.08      0.58 o
  -8   1  10       27.94       27.32      0.89 o
  -7   1  10       37.51       38.36      1.04 o
  -6   1  10      370.93      380.84      3.71 o
  -5   1  10       61.89       75.94      1.47 o
  -4   1  10      308.10      315.39      3.35 o
  -3   1  10     1117.62     1138.01     10.81 o
  -2   1  10      201.11      231.49      2.48 o
  -1   1  10       50.36       53.45      1.72 o
   0   1  10      409.87      423.29      5.55 o
   1   1  10      153.33      171.29      1.90 o
   2   1  10        1.04        1.17      0.37 o
   3   1  10      135.73      130.33      1.63 o
   4   1  10      114.92      112.03      1.60 o
   5   1  10      423.52      420.25      5.82 o
   6   1  10       53.27       44.21      1.55 o
   7   1  10        9.77       14.42      1.09 o
   8   1  10       77.47       73.53      2.21 o
   9   1  10       29.92       34.76      1.67 o
  10   1  10       83.97      104.04      2.84 o
 -14   2  10       11.10       10.21      3.56 o
 -13   2  10       45.57       44.58      2.64 o
 -12   2  10        1.85        3.71      1.42 o
 -11   2  10        6.61        5.77      1.30 o
 -10   2  10       18.63       17.42      1.48 o
  -9   2  10       30.55       28.22      1.33 o
  -8   2  10       51.94       52.34      1.35 o
  -7   2  10      110.38      108.95      1.59 o
  -6   2  10       47.72       45.26      1.54 o
  -5   2  10      471.49      484.71      5.22 o
  -4   2  10      203.06      193.17      2.23 o
  -3   2  10       30.40       26.33      0.76 o
  -2   2  10       19.36       20.90      0.69 o
  -1   2  10      139.17      130.44      1.82 o
   0   2  10        0.57        0.61      0.26 o
   1   2  10        0.73        0.84      0.31 o
   2   2  10        7.80        8.92      0.54 o
   3   2  10       51.76       60.01      1.41 o
   4   2  10      133.13      135.19      2.48 o
   5   2  10       79.42       85.06      2.54 o
   6   2  10      197.63      189.31      3.20 o
   7   2  10      113.70      106.78      2.92 o
   8   2  10       15.61       21.25      1.44 o
   9   2  10       26.80       25.93      1.66 o
 -13   3  10        6.08        6.98      1.72 o
 -12   3  10        0.01       -0.14      1.35 o
 -11   3  10       38.19       35.23      2.05 o
 -10   3  10       78.68       75.52      2.59 o
  -9   3  10       30.99       34.37      1.75 o
  -8   3  10        9.51        9.05      0.88 o
  -7   3  10       45.59       48.04      1.40 o
  -6   3  10        5.27        4.27      0.61 o
  -5   3  10       91.39      105.96      1.91 o
  -4   3  10      223.14      250.10      3.18 o
  -3   3  10      187.74      190.29      2.80 o
  -2   3  10        4.97        9.35      1.37 o
  -1   3  10       32.23       35.51      0.98 o
   0   3  10       20.43       23.26      0.90 o
   1   3  10        2.01        1.64      0.45 o
   2   3  10        9.29       11.24      0.69 o
   3   3  10      176.94      168.70      2.50 o
   4   3  10      164.96      166.66      3.22 o
   5   3  10       53.79       52.96      1.81 o
   6   3  10       20.01       17.47      1.56 o
   7   3  10        1.44        0.51      0.93 o
   8   3  10        8.71        8.70      1.23 o
   9   3  10        9.65       11.61      1.41 o
 -12   4  10        8.27        5.67      1.65 o
 -11   4  10       37.11       46.86      2.64 o
 -10   4  10       17.63       11.92      1.97 o
  -9   4  10        6.85        8.10      1.32 o
  -8   4  10      145.72      151.09      4.38 o
  -7   4  10      206.26      199.98      4.99 o
  -6   4  10       34.98       35.32      2.10 o
  -5   4  10       72.65       68.40      1.71 o
  -4   4  10       12.93       14.93      0.99 o
  -3   4  10       36.73       36.01      1.47 o
  -2   4  10        8.11        8.75      0.76 o
  -1   4  10       48.39       48.95      1.54 o
   0   4  10        9.52       10.92      0.92 o
   1   4  10       70.55       71.67      1.85 o
   2   4  10       46.72       45.94      1.51 o
   3   4  10      325.07      324.12      4.85 o
   4   4  10       51.30       50.45      1.77 o
   5   4  10       57.85       54.47      1.92 o
   6   4  10       47.44       45.33      1.86 o
   7   4  10        0.17        0.57      0.98 o
   8   4  10       28.78       28.62      1.62 o
 -11   5  10       64.03       65.99      3.47 o
 -10   5  10       24.21       31.66      2.50 o
  -9   5  10        0.56       -1.95      1.30 o
  -8   5  10       43.01       38.22      2.46 o
  -7   5  10       61.02       61.12      2.93 o
  -6   5  10      145.87      151.26      4.36 o
  -5   5  10       81.55       82.36      4.06 o
  -4   5  10       67.37       66.06      2.74 o
  -3   5  10       70.07       66.11      2.71 o
  -2   5  10      108.88      104.64      3.31 o
  -1   5  10       22.12       21.35      1.66 o
   0   5  10      389.34      386.04      7.53 o
   1   5  10        7.58        6.53      1.16 o
   2   5  10      261.56      253.60      4.74 o
   3   5  10       76.84       81.12      2.55 o
   4   5  10        4.17       -0.22      1.02 o
   5   5  10      102.49      105.62      2.76 o
   6   5  10        6.89        6.68      1.20 o
   7   5  10       12.39       12.19      1.42 o
  -9   6  10        1.65       -0.54      1.80 o
  -8   6  10        2.11        1.73      1.79 o
  -7   6  10       44.93       38.79      5.14 o
  -6   6  10        1.39        1.60      1.49 o
  -5   6  10       24.32       21.36      2.08 o
  -4   6  10      183.15      191.50      6.67 o
  -3   6  10       43.97       49.67      2.66 o
  -2   6  10       25.08       21.61      1.94 o
  -1   6  10      100.39       94.99      4.20 o
   0   6  10       22.16       19.45      2.31 o
   1   6  10       15.66       15.63      2.19 o
   2   6  10        2.85        1.07      1.09 o
   3   6  10       18.99       20.75      1.68 o
   4   6  10       75.45       81.32      2.88 o
   5   6  10       15.29       19.94      2.02 o
  -7   7  10        4.61        1.40      2.00 o
  -6   7  10       57.39       49.99      3.80 o
  -5   7  10       87.82       90.46      6.92 o
  -4   7  10       37.82       39.60      3.34 o
  -3   7  10       40.39       34.92      3.11 o
  -2   7  10        5.19        4.95      2.13 o
  -1   7  10        5.14        6.11      2.10 o
   0   7  10       45.59       49.66      3.68 o
   1   7  10       47.61       53.69      2.83 o
   2   7  10       41.43       44.60      2.69 o
 -14   1  11        0.64        0.67      1.82 o
 -13   1  11       14.79       15.47      2.49 o
 -12   1  11       12.99       15.64      2.39 o
 -11   1  11        4.77        5.00      1.26 o
 -10   1  11        8.43        8.42      1.07 o
  -9   1  11        4.40        4.06      0.71 o
  -8   1  11       12.37       13.07      0.65 o
  -7   1  11        0.18        0.02      0.37 o
  -6   1  11      183.68      201.51      2.63 o
  -5   1  11       36.01       26.62      0.67 o
  -4   1  11        2.97        3.54      0.43 o
  -3   1  11        0.87        0.02      0.26 o
  -2   1  11       10.89       12.58      0.42 o
  -1   1  11       21.27       32.08      0.90 o
   0   1  11       19.14       25.23      1.18 o
   1   1  11       11.76       11.48      0.50 o
   2   1  11       29.23       32.06      0.87 o
   3   1  11        1.38        2.10      0.46 o
   4   1  11       89.33       96.30      1.65 o
   5   1  11      423.89      428.86      5.42 o
   6   1  11       84.50       83.03      2.19 o
   7   1  11        2.91        2.38      0.83 o
   8   1  11        1.16        2.82      0.91 o
   9   1  11       13.33       15.27      1.33 o
 -13   2  11        4.57        5.66      2.12 o
 -12   2  11       61.96       63.82      2.92 o
 -11   2  11        9.94       12.01      1.56 o
 -10   2  11       35.33       37.17      1.80 o
  -9   2  11        8.73       11.35      1.12 o
  -8   2  11       33.33       43.09      1.16 o
  -7   2  11      169.10      161.31      2.02 o
  -6   2  11        3.49        2.29      0.51 o
  -5   2  11        5.65        8.22      0.52 o
  -4   2  11       15.56       18.36      0.66 o
  -3   2  11      157.46      146.03      2.04 o
  -2   2  11      109.99      126.90      1.80 o
  -1   2  11      654.94      672.66      7.18 o
   0   2  11      359.62      366.97      4.17 o
   1   2  11      399.17      396.86      4.58 o
   2   2  11      296.63      286.49      3.60 o
   3   2  11       43.44       44.08      1.03 o
   4   2  11       72.69       78.04      1.71 o
   5   2  11      509.63      498.48      6.70 o
   6   2  11        0.01        1.25      0.91 o
   7   2  11       11.10        9.87      1.13 o
   8   2  11       10.32        9.61      1.73 o
   9   2  11       11.99       16.25      1.49 o
 -13   3  11        1.92        3.97      2.09 o
 -12   3  11       22.02       23.08      2.57 o
 -11   3  11       76.72       90.40      3.33 o
 -10   3  11      117.49      104.32      3.00 o
  -9   3  11       14.07       18.26      1.39 o
  -8   3  11       56.90       53.48      2.00 o
  -7   3  11       61.66       58.62      1.80 o
  -6   3  11      203.75      207.76      2.73 o
  -5   3  11       43.92       45.56      1.37 o
  -4   3  11       24.91       32.11      1.13 o
  -3   3  11        5.47        6.59      0.67 o
  -2   3  11       21.81       17.54      0.72 o
  -1   3  11       85.77       87.44      1.52 o
   0   3  11      242.96      241.05      3.27 o
   1   3  11       22.07       18.64      0.77 o
   2   3  11        6.85        6.76      0.63 o
   3   3  11       58.89       57.26      1.47 o
   4   3  11       31.75       27.81      1.29 o
   5   3  11       25.57       26.62      1.36 o
   6   3  11       32.48       33.68      2.16 o
   7   3  11        0.46       -0.19      0.81 o
   8   3  11       22.38       22.26      1.82 o
 -12   4  11       20.07       23.32      2.22 o
 -11   4  11       56.06       57.32      2.93 o
 -10   4  11        3.60        0.79      1.26 o
  -9   4  11       14.16       16.27      1.49 o
  -8   4  11        0.06       -0.17      1.19 o
  -7   4  11       17.85       19.32      1.73 o
  -6   4  11        0.45        1.11      0.88 o
  -5   4  11      625.95      613.54      8.96 o
  -4   4  11      205.30      186.77      9.54 o
  -3   4  11       26.18       25.83      1.11 o
  -2   4  11        6.01        5.29      0.72 o
  -1   4  11      120.05      125.22      2.98 o
   0   4  11        5.23        5.79      1.35 o
   1   4  11      133.55      143.34      3.18 o
   2   4  11      362.27      351.04      5.03 o
   3   4  11       46.65       44.46      2.34 o
   4   4  11       56.23       57.71      1.89 o
   5   4  11       57.17       61.12      2.06 o
   6   4  11       10.01       14.53      1.29 o
   7   4  11        0.05       -0.91      0.87 o
 -11   5  11       37.06       44.75      2.79 o
 -10   5  11       82.55       78.41      3.39 o
  -9   5  11        0.60        1.21      1.68 o
  -8   5  11       10.59        9.17      1.99 o
  -7   5  11       74.76       64.48      3.63 o
  -6   5  11       75.22       73.81      3.06 o
  -5   5  11       34.53       29.36      2.05 o
  -4   5  11       26.62       28.55      1.95 o
  -3   5  11        6.25        5.98      1.30 o
  -2   5  11        9.68        7.86      1.28 o
  -1   5  11       38.87       34.47      2.35 o
   0   5  11       11.65       12.31      1.80 o
   1   5  11       59.77       54.99      2.51 o
   2   5  11        5.93        7.81      1.14 o
   3   5  11       13.69       15.28      1.38 o
   4   5  11        0.00        0.35      1.02 o
   5   5  11        0.09        1.08      0.99 o
   6   5  11        1.05        0.05      1.31 o
  -9   6  11        4.45        3.04      1.98 o
  -8   6  11        1.43        0.23      1.72 o
  -7   6  11        8.48        5.77      1.95 o
  -6   6  11        8.82        6.80      1.98 o
  -5   6  11       29.15       24.31      2.60 o
  -4   6  11        0.23       -1.39      1.50 o
  -3   6  11       59.99       58.71      4.10 o
  -2   6  11       52.23       49.65      3.15 o
  -1   6  11        0.82        1.42      1.50 o
   0   6  11        0.34        0.59      1.58 o
   1   6  11       71.84       66.17      2.89 o
   2   6  11        2.32        0.02      1.07 o
   3   6  11      152.56      156.12      4.03 o
   4   6  11        0.08       -0.01      1.22 o
  -6   7  11        0.00       -0.70      1.94 o
  -5   7  11       20.98       22.62      8.16 o
  -4   7  11        0.02       -2.31      1.64 o
  -3   7  11       56.13       47.21      3.50 o
  -2   7  11       73.10       68.78      3.90 o
  -1   7  11        4.66        2.28      1.87 o
   0   7  11        4.50        5.97      3.25 o
   1   7  11        4.13        3.63      1.55 o
 -14   0  12       42.51       55.19      5.56 o
 -13   0  12       20.63       23.75      3.69 o
 -12   0  12       33.82       26.79      3.76 o
 -11   0  12        4.77        2.72      2.32 o
 -10   0  12      391.30      378.42     13.13 o
  -9   0  12      288.14      289.10      7.38 o
  -8   0  12      296.52      285.33      4.88 o
  -7   0  12      129.44      143.93      2.92 o
  -6   0  12       21.15       21.21      1.13 o
  -5   0  12       12.62       18.92      0.83 o
  -4   0  12        9.50        3.43      0.56 o
  -3   0  12     1101.06     1070.49     19.59 o
  -2   0  12       55.79       65.55      1.83 o
  -1   0  12     1515.78     1560.33     22.41 o
   0   0  12        3.85        6.22      0.60 o
   1   0  12       36.56       37.39      1.30 o
   2   0  12        0.37        0.19      0.41 o
   3   0  12        8.99        8.30      1.17 o
   4   0  12      189.48      205.27      3.72 o
   5   0  12      180.60      163.96      3.99 o
   6   0  12        5.75        2.76      1.13 o
   7   0  12       41.55       30.22      4.58 o
   8   0  12        8.32       14.03      1.73 o
 -14   1  12       10.20       10.09      2.52 o
 -13   1  12       15.18       13.93      2.38 o
 -12   1  12        0.80        0.97      1.67 o
 -11   1  12      132.14      126.63      4.91 o
 -10   1  12        5.65        1.79      2.33 o
  -9   1  12       38.26       41.27      1.56 o
  -8   1  12       12.07       14.03      0.79 o
  -7   1  12      114.35      121.09      1.87 o
  -6   1  12       21.52       25.07      0.79 o
  -5   1  12       82.02       82.06      1.47 o
  -4   1  12       14.65       11.52      0.47 o
  -3   1  12      131.00      140.02      1.87 o
  -2   1  12       79.80       78.36      1.36 o
  -1   1  12        0.11       -0.31      0.34 o
   0   1  12      520.09      516.24      6.08 o
   1   1  12      229.32      211.83      2.68 o
   2   1  12       38.99       35.88      0.95 o
   3   1  12      107.12      114.52      1.93 o
   4   1  12      435.83      455.26      4.80 o
   5   1  12      532.24      511.30      6.26 o
   6   1  12       22.05       20.11      1.32 o
   7   1  12       31.73       27.45      1.37 o
   8   1  12        0.06       -0.09      0.85 o
 -13   2  12       12.66        9.97      2.32 o
 -12   2  12       38.51       35.55      3.04 o
 -11   2  12      114.53      106.00      4.59 o
 -10   2  12       26.25       30.71      1.78 o
  -9   2  12      166.13      162.76      5.87 o
  -8   2  12       95.65       99.26      2.16 o
  -7   2  12       23.66       20.73      0.72 o
  -6   2  12      460.51      456.28      7.58 o
  -5   2  12      577.71      584.11      5.64 o
  -4   2  12       64.81       66.06      1.22 o
  -3   2  12       77.66       81.49      1.38 o
  -2   2  12        7.96        8.86      0.52 o
  -1   2  12       19.96       26.01      0.89 o
   0   2  12       45.32       41.15      0.84 o
   1   2  12        0.83        0.22      0.37 o
   2   2  12       96.68       93.90      1.59 o
   3   2  12       44.79       44.11      1.20 o
   4   2  12       20.81       16.57      0.95 o
   5   2  12       16.53       19.08      1.36 o
   6   2  12       59.45       57.33      1.99 o
   7   2  12        0.07        0.00      0.99 o
   8   2  12        0.58       -0.57      0.91 o
 -13   3  12       12.31       11.61      2.55 o
 -12   3  12       25.24       32.08      3.09 o
 -11   3  12       39.24       37.30      2.18 o
 -10   3  12        0.00        0.18      1.43 o
  -9   3  12        0.11       -1.40      0.93 o
  -8   3  12       46.89       44.62      2.10 o
  -7   3  12        0.30        0.21      0.78 o
  -6   3  12      129.59      130.31      2.57 o
  -5   3  12      148.65      144.47      2.27 o
  -4   3  12       49.00       50.01      2.01 o
  -3   3  12      127.34      125.19      1.94 o
  -2   3  12        9.35        8.77      0.60 o
  -1   3  12       30.30       30.47      1.16 o
   0   3  12       16.05       17.89      0.80 o
   1   3  12       30.93       32.91      1.11 o
   2   3  12      180.83      178.29      3.28 o
   3   3  12       47.14       47.59      1.37 o
   4   3  12       31.53       33.93      1.54 o
   5   3  12       53.79       50.65      2.10 o
   6   3  12       48.14       46.93      1.69 o
   7   3  12       12.27       10.57      1.33 o
 -12   4  12        7.61       12.90      2.61 o
 -11   4  12        3.66        2.37      1.44 o
 -10   4  12        2.61       -1.09      1.24 o
  -9   4  12       30.26       35.69      2.19 o
  -8   4  12        8.00        9.31      2.98 o
  -7   4  12      114.45      113.25      4.37 o
  -6   4  12        1.82        1.81      0.93 o
  -5   4  12       11.76        8.86      1.06 o
  -4   4  12      325.99      319.33      5.41 o
  -3   4  12        5.71        5.03      0.87 o
  -2   4  12        0.14       -0.57      0.67 o
  -1   4  12      163.46      152.59      3.06 o
   0   4  12       17.87       16.40      1.12 o
   1   4  12       10.12       10.31      1.05 o
   2   4  12      131.82      134.26      2.96 o
   3   4  12        7.91        9.65      0.99 o
   4   4  12        8.21       10.15      1.11 o
   5   4  12        2.87        2.37      0.95 o
   6   4  12        6.10        5.73      1.13 o
 -10   5  12       18.44       24.13      2.18 o
  -9   5  12        0.03       -1.37      1.51 o
  -8   5  12       20.92       16.42      2.24 o
  -7   5  12        6.05        7.33      1.85 o
  -6   5  12        0.11        0.91      1.81 o
  -5   5  12       50.66       49.20      3.10 o
  -4   5  12       79.87       83.53      3.75 o
  -3   5  12       45.10       51.60      2.91 o
  -2   5  12        2.29        2.02      1.36 o
  -1   5  12        2.10        1.51      1.31 o
   0   5  12       34.70       32.56      1.92 o
   1   5  12       45.80       45.62      2.34 o
   2   5  12       42.74       40.74      1.87 o
   3   5  12       22.48       17.81      1.45 o
   4   5  12        1.33       -0.81      0.99 o
   5   5  12        0.58        2.13      1.19 o
  -9   6  12       37.94       38.48      6.30 o
  -8   6  12        3.32        2.52      1.88 o
  -7   6  12       13.89       13.07      2.33 o
  -6   6  12       13.58       12.79      2.22 o
  -5   6  12       18.20       17.98      2.36 o
  -4   6  12       78.16       73.24      3.83 o
  -3   6  12       13.75       12.41      2.06 o
  -2   6  12       18.49       17.64      2.19 o
  -1   6  12       27.78       29.98      2.55 o
   0   6  12       14.54       12.27      1.67 o
   1   6  12       21.18       20.57      2.72 o
   2   6  12        1.57        3.41      1.21 o
   3   6  12        1.58        0.63      1.17 o
  -5   7  12       35.03       33.33      3.07 o
  -4   7  12        3.46        7.47      2.37 o
  -3   7  12       15.57       12.85      2.37 o
  -2   7  12        0.95        2.84      1.82 o
  -1   7  12        4.10        4.17      1.95 o
   0   7  12       12.15       10.90      2.22 o
 -13   1  13        0.39       -0.37      1.64 o
 -12   1  13       10.11       11.56      2.17 o
 -11   1  13       30.60       33.60      2.79 o
 -10   1  13        5.99        6.11      1.66 o
  -9   1  13        2.38        2.77      1.45 o
  -8   1  13        7.67        5.83      0.93 o
  -7   1  13        3.24        1.96      0.44 o
  -6   1  13        1.45        2.88      0.50 o
  -5   1  13       80.09       78.52      1.72 o
  -4   1  13       49.77       42.11      0.94 o
  -3   1  13      304.62      293.19      3.41 o
  -2   1  13      200.41      197.88      2.69 o
  -1   1  13       17.40       14.74      0.63 o
   0   1  13      137.46      131.49      2.05 o
   1   1  13       66.37       66.61      1.24 o
   2   1  13       19.82       19.45      0.75 o
   3   1  13        3.61        6.09      0.57 o
   4   1  13      326.53      330.59      4.06 o
   5   1  13       56.92       52.32      1.93 o
   6   1  13        0.16       -0.06      0.75 o
   7   1  13       11.05       12.96      1.13 o
   8   1  13        5.46        2.46      1.09 o
 -13   2  13        0.21        1.19      1.81 o
 -12   2  13        7.90       12.05      2.28 o
 -11   2  13       16.54       21.49      2.48 o
 -10   2  13        6.43        3.75      1.72 o
  -9   2  13        2.17        1.17      1.57 o
  -8   2  13       86.55       83.64      2.11 o
  -7   2  13       53.04       63.39      1.48 o
  -6   2  13       57.14       49.54      1.27 o
  -5   2  13      190.00      191.21      2.55 o
  -4   2  13      586.10      569.98      6.29 o
  -3   2  13       89.65       82.86      1.99 o
  -2   2  13      143.36      151.49      1.94 o
  -1   2  13      153.67      153.16      3.41 o
   0   2  13       35.02       39.45      0.91 o
   1   2  13        9.13       12.66      0.66 o
   2   2  13      277.05      282.15      3.31 o
   3   2  13        3.78        4.08      0.63 o
   4   2  13        0.43        0.13      0.72 o
   5   2  13        6.42        2.94      0.94 o
   6   2  13       16.84       14.13      1.17 o
   7   2  13        0.72       -0.35      1.07 o
 -12   3  13        7.79       11.97      2.38 o
 -11   3  13        0.91        0.66      1.65 o
 -10   3  13       29.89       28.66      4.53 o
  -9   3  13       76.20       76.19      2.70 o
  -8   3  13       22.25       18.68      1.77 o
  -7   3  13       63.78       60.16      3.73 o
  -6   3  13       87.09       91.45      2.31 o
  -5   3  13      142.43      139.69      2.34 o
  -4   3  13      275.25      287.46      3.52 o
  -3   3  13        1.35        0.35      0.55 o
  -2   3  13        1.76        1.60      0.51 o
  -1   3  13       76.42       78.12      1.57 o
   0   3  13        1.55        2.59      0.65 o
   1   3  13      412.37      373.39      5.07 o
   2   3  13        9.31       10.57      0.76 o
   3   3  13        2.42        1.63      0.74 o
   4   3  13      197.88      199.39      3.50 o
   5   3  13        2.48        1.90      0.92 o
   6   3  13        2.69        3.74      0.97 o
   7   3  13        8.91        9.83      1.14 o
 -11   4  13       35.37       31.13      3.00 o
 -10   4  13      120.05      128.23      3.96 o
  -9   4  13       12.48       12.13      1.54 o
  -8   4  13       70.56       67.31     10.22 o
  -7   4  13        5.46        5.15      1.58 o
  -6   4  13       14.91       15.66      1.44 o
  -5   4  13       80.67       79.92      2.77 o
  -4   4  13       24.95       27.00      2.64 o
  -3   4  13        0.61        1.12      0.91 o
  -2   4  13       30.61       30.18      1.38 o
  -1   4  13       38.94       43.86      1.98 o
   0   4  13       13.86       12.96      1.06 o
   1   4  13       68.14       64.40      2.46 o
   2   4  13       15.38       17.55      1.23 o
   3   4  13       55.84       58.76      1.87 o
   4   4  13        8.82       10.06      1.13 o
   5   4  13      108.68      115.10      2.82 o
   6   4  13        8.91       10.84      1.29 o
 -10   5  13        3.55        3.66      1.76 o
  -9   5  13        1.12       -0.04      1.68 o
  -8   5  13       10.52       12.30      2.81 o
  -7   5  13       35.77       34.92      2.75 o
  -6   5  13      209.96      213.14      6.49 o
  -5   5  13      143.90      139.63      5.64 o
  -4   5  13        0.69        1.04      1.39 o
  -3   5  13        9.01        9.24      1.72 o
  -2   5  13       12.67       15.81      3.42 o
  -1   5  13       74.05       77.68      2.76 o
   0   5  13       19.95       16.31      1.57 o
   1   5  13        7.91        8.86      1.43 o
   2   5  13       69.99       69.36      2.36 o
   3   5  13        3.41        3.75      1.13 o
   4   5  13        1.12        1.76      1.16 o
  -8   6  13        5.89        4.01      2.13 o
  -7   6  13        4.74       -0.37      1.71 o
  -6   6  13        6.95        8.66      2.30 o
  -5   6  13        5.10        6.78      2.01 o
  -4   6  13        0.28        0.21      1.55 o
  -3   6  13       12.58       14.78      2.14 o
  -2   6  13        3.84        3.32      1.64 o
  -1   6  13       28.79       30.83      2.08 o
   0   6  13       20.98       20.08      1.83 o
   1   6  13        6.86        4.34      1.20 o
   2   6  13        0.18       -1.14      1.07 o
 -13   0  14       20.74       19.42      3.79 o
 -12   0  14        0.01        1.00      2.36 o
 -11   0  14       56.50       42.37      4.26 o
 -10   0  14       69.99       73.77      5.12 o
  -9   0  14        7.07        3.17      2.15 o
  -8   0  14      121.39      118.51      3.92 o
  -7   0  14      183.01      190.73      4.91 o
  -6   0  14      466.80      486.51      8.05 o
  -5   0  14     1665.19     1651.58     23.92 o
  -4   0  14       12.81       11.32      0.80 o
  -3   0  14       84.05       77.63      2.54 o
  -2   0  14      216.48      213.55      4.50 o
  -1   0  14        3.87        6.76      0.63 o
   0   0  14      533.86      530.30      8.31 o
   1   0  14      800.04      820.71     12.55 o
   2   0  14      236.16      235.41      4.87 o
   3   0  14      178.88      175.04      3.71 o
   4   0  14      241.29      266.20      5.28 o
   5   0  14        0.65       -0.45      1.18 o
   6   0  14        1.69        4.01      1.21 o
   7   0  14        1.41        0.66      1.20 o
 -13   1  14        2.60        0.13      1.71 o
 -12   1  14       11.31        4.68      3.77 o
 -11   1  14      137.61      124.85      4.95 o
 -10   1  14        6.34        9.02      1.80 o
  -9   1  14      244.84      233.00      6.53 o
  -8   1  14      274.48      264.31      4.60 o
  -7   1  14       76.25       78.51      1.94 o
  -6   1  14      338.26      328.97      5.75 o
  -5   1  14        0.45       -0.25      0.49 o
  -4   1  14        0.01       -0.71      0.48 o
  -3   1  14       56.90       56.64      1.09 o
  -2   1  14       23.58       19.70      0.77 o
  -1   1  14       13.27       14.68      0.67 o
   0   1  14       80.36       74.80      1.49 o
   1   1  14        0.00        0.30      0.54 o
   2   1  14       25.41       26.40      0.82 o
   3   1  14       10.48        8.67      0.66 o
   4   1  14      140.45      146.83      2.40 o
   5   1  14      144.82      131.14      2.53 o
   6   1  14       11.13        7.76      0.96 o
   7   1  14        2.28        1.04      0.87 o
 -13   2  14        0.16       -0.25      2.79 o
 -12   2  14       13.92       12.39      2.31 o
 -11   2  14       44.78       32.95      2.81 o
 -10   2  14        2.20        3.38      3.28 o
  -9   2  14       61.46       62.36      3.27 o
  -8   2  14       67.56       70.97      2.57 o
  -7   2  14      446.72      451.90      6.76 o
  -6   2  14       27.68       29.09      1.15 o
  -5   2  14      263.23      249.84      3.56 o
  -4   2  14       36.13       32.41      1.04 o
  -3   2  14        5.11        3.96      0.55 o
  -2   2  14       11.72       10.74      0.53 o
  -1   2  14      277.81      314.72      4.26 o
   0   2  14        8.03        7.78      0.85 o
   1   2  14      223.24      213.48      3.15 o
   2   2  14      727.72      725.34      7.88 o
   3   2  14       18.87       20.51      1.69 o
   4   2  14        0.45        0.07      0.74 o
   5   2  14       63.90       67.14      2.26 o
   6   2  14        5.37        5.78      1.13 o
   7   2  14        2.92        1.70      0.97 o
 -12   3  14       32.54       20.30      2.71 o
 -11   3  14        2.54        2.35      3.82 o
 -10   3  14        4.29        5.12      1.81 o
  -9   3  14       98.37      108.56      4.43 o
  -8   3  14      287.55      272.38      7.34 o
  -7   3  14        1.58        3.04      1.03 o
  -6   3  14      632.18      602.34      9.92 o
  -5   3  14        3.09        4.07      0.61 o
  -4   3  14       16.83       17.13      0.96 o
  -3   3  14       63.42       63.25      1.53 o
  -2   3  14      217.54      204.79      3.11 o
  -1   3  14        0.22        0.09      0.55 o
   0   3  14        3.42        0.92      0.86 o
   1   3  14      177.87      175.66      2.94 o
   2   3  14       54.81       44.50      1.32 o
   3   3  14      157.74      168.16      3.03 o
   4   3  14        8.55        7.32      1.06 o
   5   3  14      173.71      195.77      3.70 o
   6   3  14        2.18        2.97      0.94 o
 -11   4  14       16.48       18.28      2.62 o
 -10   4  14       29.31       32.31      2.94 o
  -9   4  14        8.56        8.22      1.91 o
  -8   4  14       54.10       51.86      3.22 o
  -7   4  14        1.14       -1.87      1.30 o
  -6   4  14        4.04        3.80      1.12 o
  -5   4  14       38.83       38.57      3.45 o
  -4   4  14      263.91      253.80      5.08 o
  -3   4  14       56.71       56.27      2.35 o
  -2   4  14       23.30       27.24      1.87 o
  -1   4  14      160.12      155.84      3.14 o
   0   4  14        1.96        1.24      1.16 o
   1   4  14       46.39       43.01      2.11 o
   2   4  14       43.24       35.94      2.15 o
   3   4  14        5.67        3.37      0.91 o
   4   4  14       16.31       15.96      1.28 o
   5   4  14       53.63       59.75      2.14 o
 -10   5  14        0.01        1.74      1.92 o
  -9   5  14       13.95       13.75      2.30 o
  -8   5  14        1.52       -1.75      1.60 o
  -7   5  14       54.42       47.05      3.13 o
  -6   5  14        8.12       10.91      1.97 o
  -5   5  14      157.27      148.21      5.06 o
  -4   5  14       48.07       51.09      6.33 o
  -3   5  14        0.03       -0.36      1.04 o
  -2   5  14       30.84       27.83      1.81 o
  -1   5  14        2.03        1.76      1.11 o
   0   5  14        0.40        0.38      1.09 o
   1   5  14       49.84       43.74      2.33 o
   2   5  14        8.85        6.55      1.17 o
   3   5  14        3.00        2.55      1.13 o
  -7   6  14        1.42        2.29      2.38 o
  -6   6  14       38.46       42.35      3.73 o
  -5   6  14       23.41       26.53      2.59 o
  -4   6  14       11.43       12.66      3.11 o
  -3   6  14        1.40        0.27      1.55 o
  -2   6  14        3.47        3.97      1.58 o
  -1   6  14       39.72       34.80      2.71 o
   0   6  14       56.01       55.26      2.71 o
   1   6  14        0.59        0.80      1.10 o
 -13   1  15        4.57        7.38      2.10 o
 -12   1  15       34.22       31.73      5.87 o
 -11   1  15       12.31       10.57      3.03 o
 -10   1  15        4.41        1.94      1.57 o
  -9   1  15       35.37       38.84      2.63 o
  -8   1  15       13.74       16.16      1.38 o
  -7   1  15      139.02      143.19      2.94 o
  -6   1  15       82.42       85.50      1.75 o
  -5   1  15      292.48      294.16      3.68 o
  -4   1  15      634.61      630.96      7.64 o
  -3   1  15       36.19       36.07      0.91 o
  -2   1  15      184.64      185.63      2.66 o
  -1   1  15       17.93       18.41      1.05 o
   0   1  15       25.85       23.91      0.94 o
   1   1  15       35.56       27.97      0.91 o
   2   1  15        0.84        1.09      0.48 o
   3   1  15       25.24       24.58      1.00 o
   4   1  15        2.80        1.35      0.70 o
   5   1  15       77.84       81.50      2.28 o
   6   1  15       28.32       30.98      1.49 o
 -12   2  15       34.02       28.81      3.26 o
 -11   2  15       11.58       15.46      4.89 o
 -10   2  15      136.36      145.97      5.27 o
  -9   2  15       37.02       36.62      4.00 o
  -8   2  15        0.71        0.62      1.01 o
  -7   2  15      107.59      109.92      3.00 o
  -6   2  15      108.31      116.21      2.27 o
  -5   2  15       14.55       14.19      0.81 o
  -4   2  15       68.93       74.82      1.85 o
  -3   2  15      350.11      353.02      4.20 o
  -2   2  15       27.65       26.92      1.23 o
  -1   2  15       75.77       75.66      1.75 o
   0   2  15       17.99       12.79      1.72 o
   1   2  15       73.56       71.44      1.59 o
   2   2  15        6.43        9.90      1.06 o
   3   2  15       86.78       90.35      3.22 o
   4   2  15       49.21       50.20      1.66 o
   5   2  15        1.51        2.81      0.83 o
   6   2  15        0.04        0.40      0.88 o
 -12   3  15       53.78       52.91      3.70 o
 -11   3  15        0.88        0.26      1.75 o
 -10   3  15       47.54       46.49      4.44 o
  -9   3  15        3.01        3.07      2.55 o
  -8   3  15       99.66       99.79      4.06 o
  -7   3  15       55.36       51.94      2.39 o
  -6   3  15       24.97       26.15      1.83 o
  -5   3  15      120.19      124.78      2.58 o
  -4   3  15       73.77       73.27      1.92 o
  -3   3  15        7.43        6.12      0.69 o
  -2   3  15      183.78      175.47      2.79 o
  -1   3  15       99.89       98.03      2.07 o
   0   3  15       27.03       27.11      1.21 o
   1   3  15       33.38       28.48      1.56 o
   2   3  15       91.80       94.98      2.12 o
   3   3  15        0.37        1.72      0.78 o
   4   3  15      294.58      301.73      4.72 o
   5   3  15       86.01      108.00      2.69 o
 -11   4  15       64.00       80.35      4.49 o
 -10   4  15        4.65        4.05      1.96 o
  -9   4  15        0.00        0.24      1.63 o
  -8   4  15        6.77        9.98      1.95 o
  -7   4  15        0.92        0.40      1.34 o
  -6   4  15       14.71       15.30      1.43 o
  -5   4  15       49.13       47.19      1.71 o
  -4   4  15        3.08        1.81      0.99 o
  -3   4  15       69.89       69.18      2.95 o
  -2   4  15      130.19      128.04      3.30 o
  -1   4  15       53.52       49.10      2.05 o
   0   4  15       28.23       29.11      1.69 o
   1   4  15       63.12       58.32      2.88 o
   2   4  15        2.75        2.73      1.39 o
   3   4  15       16.17       14.84      1.20 o
   4   4  15        0.60       -0.13      1.14 o
  -9   5  15        3.24        1.99      1.88 o
  -8   5  15        1.00        1.70      1.71 o
  -7   5  15        2.64        1.65      1.64 o
  -6   5  15        6.00        4.32      1.68 o
  -5   5  15        0.76        0.42      1.49 o
  -4   5  15       31.71       30.27      1.87 o
  -3   5  15       51.08       47.66      2.28 o
  -2   5  15        7.26        6.82      1.27 o
  -1   5  15       14.23       11.95      1.44 o
   0   5  15       21.91       20.59      1.70 o
   1   5  15       48.66       53.10      2.49 o
   2   5  15        0.72       -1.60      1.34 o
  -6   6  15       21.23       22.46      2.62 o
  -5   6  15        0.55        0.76      1.63 o
  -4   6  15        3.33        7.45      2.88 o
  -3   6  15        6.47        4.81      1.39 o
  -2   6  15        5.00        6.49      2.19 o
  -1   6  15        0.66        0.57      1.99 o
 -12   0  16        4.88        1.33      2.40 o
 -11   0  16        1.65        4.73      2.48 o
 -10   0  16      346.13      305.87     11.58 o
  -9   0  16        2.26       -0.66      2.03 o
  -8   0  16      144.21      138.54      4.29 o
  -7   0  16       22.80       19.35      1.62 o
  -6   0  16       95.50      101.79      3.06 o
  -5   0  16      225.48      223.51      4.22 o
  -4   0  16     1164.20     1159.11     16.92 o
  -3   0  16       27.15       23.54      1.39 o
  -2   0  16      661.27      646.93     12.14 o
  -1   0  16       69.57       69.02      2.04 o
   0   0  16      735.35      720.20     11.12 o
   1   0  16       46.88       43.64      1.17 o
   2   0  16       55.28       59.48      1.91 o
   3   0  16        0.10        0.38      0.94 o
   4   0  16       25.36       24.72      1.58 o
   5   0  16        0.08        2.39      1.05 o
 -12   1  16        7.10       10.17      3.82 o
 -11   1  16        3.72        0.22      2.69 o
 -10   1  16       50.92       51.12      3.29 o
  -9   1  16      423.27      405.97      9.67 o
  -8   1  16       15.74       14.37      1.37 o
  -7   1  16      224.82      234.34      4.07 o
  -6   1  16      399.26      394.66      5.23 o
  -5   1  16      981.85     1006.92     10.68 o
  -4   1  16      111.69      108.82      1.99 o
  -3   1  16      203.68      185.75      2.66 o
  -2   1  16        0.86        0.18      1.01 o
  -1   1  16      788.71      768.98      8.89 o
   0   1  16      484.68      470.42      5.84 o
   1   1  16        6.90        7.20      0.63 o
   2   1  16        2.76        3.16      0.59 o
   3   1  16       52.71       48.24      1.35 o
   4   1  16        0.06       -0.03      0.68 o
   5   1  16        0.05        0.82      0.79 o
 -12   2  16        7.61       11.83      2.29 o
 -11   2  16        9.71       13.56      2.22 o
 -10   2  16      201.82      196.41     15.09 o
  -9   2  16        0.05       -0.52      1.46 o
  -8   2  16      206.41      202.45      5.20 o
  -7   2  16        1.02        1.04      0.93 o
  -6   2  16      146.42      139.55      2.83 o
  -5   2  16       12.57       10.10      0.76 o
  -4   2  16       11.56       14.93      1.11 o
  -3   2  16       66.89       65.55      1.35 o
  -2   2  16       71.33       66.25      2.13 o
  -1   2  16      103.47      100.74      2.69 o
   0   2  16      387.60      351.06      6.24 o
   1   2  16      276.38      284.99      3.96 o
   2   2  16        5.37        4.03      0.78 o
   3   2  16       13.01       13.10      1.04 o
   4   2  16        4.27        9.31      0.89 o
   5   2  16        7.85        9.45      0.97 o
 -11   3  16        0.23        0.68      1.80 o
 -10   3  16       39.81       44.27      3.06 o
  -9   3  16       37.84       35.00      2.67 o
  -8   3  16        4.16        4.40      1.53 o
  -7   3  16       15.95       14.91      1.44 o
  -6   3  16       12.04       12.82      1.45 o
  -5   3  16      106.78      104.37      2.66 o
  -4   3  16       23.31       29.63      2.08 o
  -3   3  16       13.54        8.91      0.74 o
  -2   3  16       10.99        9.16      0.71 o
  -1   3  16       95.10       82.36      1.99 o
   0   3  16       50.18       49.25      1.49 o
   1   3  16       88.82       91.24      1.97 o
   2   3  16       68.30       64.40      1.72 o
   3   3  16        1.10        1.26      0.80 o
   4   3  16       26.48       39.13      1.91 o
 -10   4  16       26.33       30.70      2.93 o
  -9   4  16        2.10        0.63      1.67 o
  -8   4  16       15.59       17.53      2.20 o
  -7   4  16       17.62       16.65      2.05 o
  -6   4  16        5.44        7.92      1.21 o
  -5   4  16       18.27       17.90      1.39 o
  -4   4  16        1.46       -0.28      1.18 o
  -3   4  16       15.45       16.94      1.66 o
  -2   4  16        1.24       -0.44      0.91 o
  -1   4  16        8.15        6.28      1.10 o
   0   4  16       53.71       49.81      2.16 o
   1   4  16       63.30       53.66      2.28 o
   2   4  16       59.31       65.56      2.30 o
   3   4  16      114.94      119.82      2.75 o
  -8   5  16       15.75       16.24      2.34 o
  -7   5  16        8.17        8.41      4.32 o
  -6   5  16       12.93       10.15      1.85 o
  -5   5  16       33.33       30.94      4.15 o
  -4   5  16        2.37        0.51      1.86 o
  -3   5  16       15.50       19.93      1.65 o
  -2   5  16       45.46       47.52      2.25 o
  -1   5  16        0.03       -1.44      1.04 o
   0   5  16        2.51        4.32      1.26 o
   1   5  16       22.51       21.06      1.46 o
 -12   1  17        1.68        0.14      1.72 o
 -11   1  17       65.85       69.14      3.68 o
 -10   1  17        0.20       -2.02      1.35 o
  -9   1  17        0.00        0.38      1.38 o
  -8   1  17        7.93        7.35      1.20 o
  -7   1  17       73.19       71.96      2.07 o
  -6   1  17      346.51      348.82      5.29 o
  -5   1  17      102.40      107.77      1.97 o
  -4   1  17        0.08        0.40      0.93 o
  -3   1  17        0.36       -0.44      0.68 o
  -2   1  17       98.67       96.77      1.81 o
  -1   1  17       57.01       74.75      3.15 o
   0   1  17       34.43       41.62      1.59 o
   1   1  17       32.12       28.82      0.98 o
   2   1  17       16.86       15.73      0.83 o
   3   1  17       10.48       11.76      1.05 o
   4   1  17        4.43        5.36      0.87 o
 -11   2  17       21.90       14.16      2.24 o
 -10   2  17       34.14       32.05      3.37 o
  -9   2  17       13.21       11.45      1.86 o
  -8   2  17        7.27       10.05      1.64 o
  -7   2  17        8.94        5.82      1.23 o
  -6   2  17       15.80       16.87      1.58 o
  -5   2  17        6.68        5.28      0.67 o
  -4   2  17        0.12       -0.83      0.55 o
  -3   2  17       10.18        9.16      1.87 o
  -2   2  17      121.69      132.28      3.12 o
  -1   2  17      251.31      264.10      5.07 o
   0   2  17       23.92       18.50      1.39 o
   1   2  17       17.69       16.95      1.39 o
   2   2  17        2.35        2.36      0.65 o
   3   2  17        0.05        0.69      0.68 o
   4   2  17        0.26       -0.19      0.72 o
 -10   3  17       81.38       71.62     15.25 o
  -9   3  17       17.41       23.38      2.33 o
  -8   3  17       68.17       63.71      3.60 o
  -7   3  17       13.11       16.21      1.44 o
  -6   3  17      146.44      134.34      4.45 o
  -5   3  17      115.42      122.83      2.94 o
  -4   3  17       33.84       33.76      1.52 o
  -3   3  17        7.95        7.31      1.01 o
  -2   3  17        0.16       -0.38      0.70 o
  -1   3  17        2.35        1.06      1.63 o
   0   3  17       36.46       45.11      4.48 o
   1   3  17       36.63       32.57      1.47 o
   2   3  17       48.90       49.94      1.56 o
   3   3  17        7.45        7.09      0.96 o
  -9   4  17       73.94       78.31      4.85 o
  -8   4  17        0.44       -0.61      1.49 o
  -7   4  17       16.91       10.92      1.85 o
  -6   4  17        0.45        0.19      1.01 o
  -5   4  17       48.71       49.54      3.74 o
  -4   4  17        0.16       -0.01      1.08 o
  -3   4  17        8.54        8.23      1.39 o
  -2   4  17       65.60       70.37      2.42 o
  -1   4  17      107.61      115.67      3.97 o
   0   4  17       47.37       48.15      2.09 o
   1   4  17        0.01        0.53      1.04 o
   2   4  17        5.61        5.09      1.05 o
  -6   5  17       12.03       11.51      1.99 o
  -5   5  17        4.80        1.05      1.44 o
  -4   5  17        0.09       -0.32      1.32 o
  -3   5  17        2.49        0.77      1.40 o
  -2   5  17       14.22       14.74      1.50 o
  -1   5  17        4.32        4.42      1.29 o
 -11   0  18       10.22        9.87      2.79 o
 -10   0  18       36.22       31.39      3.60 o
  -9   0  18        0.02        0.91      1.84 o
  -8   0  18       60.60       56.25      4.06 o
  -7   0  18       41.68       42.14      3.25 o
  -6   0  18      122.58      126.68      4.32 o
  -5   0  18      514.60      480.13      9.35 o
  -4   0  18        0.35       -0.41      0.70 o
  -3   0  18        2.86        0.80      0.98 o
  -2   0  18       48.58       46.23      1.65 o
  -1   0  18      154.57      158.18      3.62 o
   0   0  18      143.25      138.34      2.75 o
   1   0  18       18.75       19.48      1.35 o
   2   0  18        8.84        7.36      0.98 o
   3   0  18        0.03       -0.22      0.90 o
 -11   1  18       10.27       11.51      2.13 o
 -10   1  18        8.65        8.15      4.29 o
  -9   1  18        4.40        2.73      1.46 o
  -8   1  18        0.20        0.75      1.23 o
  -7   1  18       11.83       12.14      1.09 o
  -6   1  18      187.37      194.89      4.64 o
  -5   1  18       80.68       80.14      1.68 o
  -4   1  18      144.13      140.90      3.28 o
  -3   1  18       11.70        9.70      1.37 o
  -2   1  18       22.32       22.08      1.37 o
  -1   1  18      148.57      137.80      2.56 o
   0   1  18        4.04        4.82      1.04 o
   1   1  18       13.29       11.90      1.13 o
   2   1  18        1.72        3.62      0.61 o
   3   1  18        3.46        6.26      0.81 o
 -10   2  18        0.10       -0.71      1.50 o
  -9   2  18        0.09       -0.43      1.38 o
  -8   2  18        4.75        8.25      3.31 o
  -7   2  18       10.14        7.82      1.28 o
  -6   2  18       56.98       61.32      2.11 o
  -5   2  18        2.15        3.08      0.71 o
  -4   2  18       83.13       84.70      1.86 o
  -3   2  18       31.16       30.29      1.94 o
  -2   2  18       71.55       65.77      3.14 o
  -1   2  18        8.42        9.19      1.89 o
   0   2  18        0.08       -1.32      0.88 o
   1   2  18        7.77        6.50      1.15 o
   2   2  18        1.53        1.42      0.63 o
   3   2  18       12.30       13.62      1.20 o
 -10   3  18        2.24        3.31      1.91 o
  -9   3  18        9.41        8.98      1.87 o
  -8   3  18        4.31        4.35      1.57 o
  -7   3  18       12.20       13.25      1.37 o
  -6   3  18       13.99       14.59      1.28 o
  -5   3  18        9.41        7.85      0.98 o
  -4   3  18       29.45       27.73      1.79 o
  -3   3  18        1.41        1.59      0.82 o
  -2   3  18       22.67       20.28      2.72 o
  -1   3  18       44.23       38.84      2.48 o
   0   3  18        6.09        6.32      1.59 o
   1   3  18        4.34        7.61      0.78 o
   2   3  18        3.21        2.59      0.92 o
  -8   4  18        5.29        3.17      1.67 o
  -7   4  18        0.01        2.48      1.47 o
  -6   4  18       26.58       27.57      2.26 o
  -5   4  18        4.72        1.87      0.99 o
  -4   4  18       30.40       33.90      2.19 o
  -3   4  18        1.26       -1.34      1.03 o
  -2   4  18        4.97        5.66      1.29 o
  -1   4  18        7.32        8.48      1.17 o
   0   4  18        0.98        0.80      0.95 o
 -10   1  19        0.07       -0.43      2.04 o
  -9   1  19       12.31       17.62      2.01 o
  -8   1  19        8.63       11.37      1.70 o
  -7   1  19        0.73        2.03      1.03 o
  -6   1  19       25.67       20.23      1.43 o
  -5   1  19       10.22        8.86      0.80 o
  -4   1  19        2.87        2.73      0.73 o
  -3   1  19       36.95       36.55      2.22 o
  -2   1  19        5.65        9.07      2.44 o
  -1   1  19        0.43        1.85      0.74 o
   0   1  19       16.83       15.40      1.22 o
   1   1  19        8.25        7.32      1.07 o
   2   1  19       21.25       22.71      0.94 o
 -10   2  19        1.49        1.71      1.66 o
  -9   2  19       10.67       11.25      1.90 o
  -8   2  19        3.74        5.03      1.50 o
  -7   2  19       53.69       55.40      2.21 o
  -6   2  19      162.41      154.82      3.47 o
  -5   2  19       26.10       22.71      1.23 o
  -4   2  19        1.23        1.23      1.18 o
  -3   2  19        7.89        8.25      1.39 o
  -2   2  19       33.05       34.75      2.09 o
  -1   2  19      135.96      143.43      6.06 o
   0   2  19       10.73        7.94      1.18 o
   1   2  19       10.06       11.99      1.93 o
  -8   3  19        2.77        5.42      1.63 o
  -7   3  19        5.21       10.04      1.62 o
  -6   3  19       68.21       69.31      2.32 o
  -5   3  19       79.24       93.79      2.88 o
  -4   3  19       40.74       40.64      5.48 o
  -3   3  19       51.72       50.06      3.97 o
  -2   3  19       98.55       92.00      5.21 o
  -1   3  19        4.39        2.70      1.99 o
   0   3  19       12.71       12.09      1.78 o
  -6   4  19        0.01       -1.02      1.67 o
  -5   4  19        4.78        7.31      1.15 o
  -4   4  19       27.38       27.14      2.11 o
  -3   4  19       12.93       11.87      1.41 o
  -9   0  20        0.15       -0.12      1.93 o
  -8   0  20       70.24       84.85      5.06 o
  -7   0  20      188.48      169.29      4.75 o
  -6   0  20      124.38      133.42      6.71 o
  -5   0  20       62.01       51.11      2.18 o
  -4   0  20       63.93       65.77      3.59 o
  -3   0  20       25.36       25.12      1.79 o
  -2   0  20        0.13       -0.78      0.82 o
   0   0  20        1.63       -0.01      0.68 o
  -9   1  20       39.68       42.37      2.78 o
  -8   1  20        7.60        7.58      1.60 o
  -7   1  20        1.27        2.61      1.05 o
  -6   1  20        4.62        4.70      0.85 o
  -5   1  20       80.78       90.28      2.03 o
  -4   1  20        4.95        4.73      1.20 o
  -3   1  20        9.24        7.46      1.49 o
  -2   1  20       27.84       28.01      1.66 o
  -1   1  20       27.46       23.49      1.90 o
   0   1  20        4.73        1.79      1.01 o
  -8   2  20       44.14       51.64      2.92 o
  -7   2  20        7.66        5.40      1.50 o
  -6   2  20        0.56        0.56      0.88 o
  -5   2  20       10.17        7.08      0.86 o
  -4   2  20        7.92        4.08      1.84 o
  -3   2  20        5.30       10.13      2.00 o
  -2   2  20       12.08        9.36      2.05 o
  -1   2  20        6.55        6.69      1.90 o
  -6   3  20       53.88       65.87      2.28 o
  -5   3  20       38.33       38.08      1.63 o
  -4   3  20        4.36        0.96      1.99 o
  -3   3  20        3.07       -1.58      1.84 o
  -2   3  20        0.64       -0.76      1.87 o
  -7   1  21       39.12       43.34      3.15 o
  -6   1  21        1.80        0.33      0.88 o
  -5   1  21        7.72       12.73      0.91 o
  -4   1  21       10.90       10.47      1.31 o
  -3   1  21       16.29       18.81      1.47 o
  -2   1  21       29.35       30.01      1.75 o
  -6   2  21       89.56       94.47      2.79 o
  -5   2  21       10.22       15.87      1.57 o
  -4   2  21       32.85       41.86      3.51 o
 
